# Supplementary material for: Committee machines—a universal method to deal with non-idealities in memristor-based neural networks
Source: Nat Commun. 2020 Aug 26;11:4273. doi: 10.1038/s41467-020-18098-0 (PMC7450095; doi:10.1038/s41467-020-18098-0)
Supplement: Supplementary file 3 — Source Data [file 41467_2020_18098_MOESM3_ESM.xlsx]

## Sheet: Figure 3b
Figure 3b
		Due to massive amounts of data generated (175 million data points for output currents), it is not feasible to fit everything into a spreadsheet, so only less aggregated averages are provided. However, full data are available from the corresponding author upon reasonable request	Each seven consecutive rows contain average (over 10,000 examples) output currents currents in seven crossbars implementing a certain base network (of which there are 25, thus 25*7=175 rows in total)	Without line resistance
					Average output currents of output #:
					1	2	3	4	5	6	7	8	9	10	11	12	13	14	15	16	17	18	19	20	21	22	23	24	25	26	27	28	29	30	31	32	33	34	35	36	37	38	39	40	41	42	43	44	45
				Current (A)	0.00177013	0.0017815	0.00115375	0.00138238	0.000727738	0.00227359	0.00165106	0.00176175	0.00131348	0.00209856	0.00145997	0.00185615	0.000955857	0.00179083	0.00224442	0.00115315	0.00231787	0.0017649	0.00231301	0.00129981	0.000786911	0.00377975	0.00212586	0.00202684	0.00150915	0.00188076	0.00162679	0.00143885	0.00140658	0.001347	0.00146725	0.0017434	0.000756348	0.00261099	0.00261625	0.00146097	0.0016349	0.000966158	0.00142085	0.0022824	0.00154801	0.00145356	0.00128585	0.00207706	0.00123948
					0.00180032	0.00182544	0.00126819	0.00156016	0.00110002	0.00161217	0.000787398	0.00139123	0.000850991	0.001779	0.000785116	0.00143407	0.00153717	0.00124958	0.00165824	0.000916872	0.00143197	0.00226853	0.00181465	0.000868393	0.00121173	0.00219808	0.0014926	0.00245137	0.00111954	0.00140038	0.00121274	0.0022683	0.000960886	0.00108813	0.00131787	0.00153072	0.000833117	0.00302691	0.00136073	0.00135671	0.00139635	0.00137828	0.00130233	0.00199674	0.000960123	0.00155634	0.00103404	0.00164196	0.00170091
					0.0020275	0.00167713	0.00150997	0.00120095	0.0013527	0.00121739	0.000938469	0.0015611	0.000892684	0.00184196	0.00159373	0.001691	0.00146125	0.00152278	0.00118941	0.00125629	0.00111294	0.00203579	0.00120585	0.00131602	0.00167147	0.000959513	0.00183954	0.00145143	0.000924468	0.00163747	0.0016411	0.00174359	0.00161904	0.00107522	0.00178376	0.00162611	0.00102419	0.00166254	0.00151907	0.001532	0.00149312	0.00119588	0.00100351	0.00191703	0.00132309	0.00115566	0.00156998	0.00152211	0.00137344
					0.00154002	0.00186309	0.00127768	0.00160711	0.00226631	0.000877889	0.00137995	0.00139363	0.00134773	0.00186561	0.00100658	0.00144145	0.00149247	0.00131257	0.00127636	0.00161724	0.00142141	0.00185754	0.00160028	0.001667	0.00227464	0.000788951	0.00138634	0.00186081	0.00119024	0.0014454	0.00128431	0.000764886	0.0017575	0.00069543	0.000809436	0.00195483	0.00192925	0.000959808	0.00136099	0.00183335	0.00162044	0.00150838	0.00101662	0.00183867	0.00166971	0.00120573	0.00160373	0.0015564	0.00175288
					0.00171862	0.00111892	0.000873634	0.00139411	0.00128579	0.000934602	0.00114591	0.00140154	0.00127959	0.00172957	0.00145868	0.00142365	0.00117311	0.00139138	0.0010301	0.00177544	0.00160796	0.00132611	0.00121302	0.00130107	0.00219927	0.000986092	0.00153866	0.00196939	0.00156879	0.00197625	0.00196541	0.000751141	0.00165892	0.00115237	0.00111832	0.0017977	0.00169551	0.000727534	0.00114552	0.00149266	0.00142288	0.00131448	0.00125289	0.0011511	0.00125174	0.00132874	0.00164868	0.0017241	0.00187405
					0.00136406	0.00133801	0.000674853	0.00173258	0.0013843	0.00129419	0.0010719	0.00149201	0.00123116	0.00125528	0.000592505	0.00196906	0.0013723	0.00118653	0.000762135	0.00161551	0.00130616	0.00125466	0.000720432	0.000885236	0.00110478	0.00129979	0.00192748	0.00190722	0.00135423	0.00159206	0.00240226	0.000549877	0.0014614	0.00133392	0.000980139	0.00166492	0.0015905	0.000694934	0.00119381	0.00173155	0.00104975	0.00135633	0.00125216	0.00109348	0.00205963	0.000533231	0.00184548	0.00125229	0.00113201
					0.00213294	0.00111401	0.000883177	0.00153575	0.000787217	0.00219002	0.00128952	0.0014006	0.0013836	0.00124421	0.00104224	0.00145888	0.00128961	0.00121154	0.00132269	0.00147962	0.00128487	0.00186059	0.00106674	0.000927042	0.000745972	0.00246945	0.00175933	0.00176817	0.00147239	0.0016021	0.00222098	0.00104423	0.00158337	0.000785406	0.00076843	0.00157259	0.00104766	0.00097736	0.00133191	0.00167735	0.000897792	0.00149491	0.00158142	0.00112324	0.00132813	0.00140756	0.00146269	0.00157718	0.00160884
					0.00334216	0.00151448	0.00125382	0.00132685	0.00173184	0.00244771	0.0021826	0.00163376	0.00212275	0.00115949	0.00157722	0.00249451	0.00193192	0.00148927	0.00170862	0.00236122	0.00149838	0.00200155	0.00157379	0.00180372	0.00147692	0.00148432	0.00114925	0.00297467	0.00143946	0.00208514	0.00155767	0.00152028	0.00131324	0.00227255	0.00182503	0.00172666	0.00220195	0.0014038	0.00174651	0.00258847	0.00101982	0.0020868	0.00133216	0.00182406	0.00257609	0.00220219	0.00167838	0.00159036	0.00195928
					0.00270382	0.00111148	0.00180129	0.00109615	0.00111499	0.00164841	0.00119609	0.00177275	0.00209025	0.00102804	0.0011735	0.0025845	0.00132021	0.00170991	0.00261859	0.00192081	0.00119604	0.00153276	0.00131054	0.00208932	0.0020377	0.00170544	0.00140442	0.00109639	0.00127257	0.00119828	0.00181718	0.00136192	0.00170297	0.00185151	0.00139139	0.00143463	0.00171268	0.0011825	0.00143786	0.00181568	0.00127612	0.00151091	0.00145829	0.000921095	0.00164014	0.00209092	0.00183158	0.00141136	0.00169352
					0.00182325	0.00117403	0.0019167	0.00111359	0.00141233	0.00178209	0.00111987	0.00173395	0.00223753	0.00125612	0.00160001	0.0023062	0.00153638	0.00166506	0.00186797	0.00176569	0.00174445	0.00145486	0.00133221	0.00190616	0.00159954	0.00157388	0.00164903	0.00103889	0.00197389	0.000942784	0.00151817	0.00184895	0.00135743	0.00171662	0.00135204	0.00135078	0.00189368	0.00149392	0.00123642	0.00223195	0.00169676	0.00126035	0.00172978	0.00158779	0.00136964	0.00178984	0.00183879	0.00141738	0.00194563
					0.00149707	0.00167871	0.00201078	0.000976307	0.0015754	0.00144671	0.00112088	0.00201121	0.00213647	0.00111786	0.00214145	0.00168654	0.00099798	0.00190809	0.00164913	0.00174466	0.00135595	0.00149526	0.00137486	0.00158578	0.00183281	0.000846397	0.00185231	0.000779542	0.00187907	0.00161364	0.00139404	0.00159055	0.00183695	0.00158521	0.00236536	0.00106736	0.00159433	0.0018486	0.0015532	0.00147592	0.00259161	0.00116121	0.00124466	0.00111928	0.00108557	0.0019162	0.00211044	0.00151345	0.0022301
					0.000975587	0.00130449	0.00152621	0.0015012	0.0011528	0.00159926	0.00136808	0.00169591	0.00168712	0.00103912	0.00174632	0.00142575	0.00112749	0.00197346	0.00199397	0.00189558	0.00136154	0.00166622	0.00149671	0.00210685	0.00231417	0.000771316	0.00174379	0.00115704	0.00128153	0.00120254	0.00165842	0.00194043	0.00139422	0.00103746	0.00244893	0.00103555	0.00122718	0.00145321	0.00170342	0.00141433	0.00253127	0.000962973	0.001306	0.00130409	0.00119737	0.00131877	0.00151388	0.00137854	0.00124863
					0.00121782	0.00138164	0.00103117	0.00204061	0.0008999	0.00140779	0.00185834	0.000853615	0.00183304	0.00110703	0.00153706	0.00160354	0.00130787	0.00187432	0.00129532	0.00182754	0.00145688	0.00153264	0.000887578	0.00150819	0.00195226	0.00102827	0.00160058	0.00158202	0.00173669	0.00170103	0.00171422	0.0017345	0.00135287	0.00134006	0.00207164	0.00104417	0.00118372	0.0017649	0.0016163	0.00123463	0.00181486	0.00107862	0.00147271	0.00163517	0.00143702	0.00163379	0.00216992	0.000864765	0.00118036
					0.00217742	0.0011895	0.00111703	0.00169015	0.00118915	0.00231908	0.00304568	0.000814203	0.00154388	0.00167657	0.0013935	0.00185334	0.00182996	0.0016392	0.00124126	0.00232558	0.000787094	0.00189685	0.00113682	0.00200005	0.001822	0.00150856	0.00154291	0.00143604	0.0019093	0.000908434	0.00107086	0.00206267	0.00182201	0.00130312	0.00201315	0.00154681	0.00169283	0.00132346	0.00159728	0.0014009	0.00101161	0.00175281	0.000903015	0.00219873	0.00163902	0.00207198	0.00171909	0.00133361	0.00146787
					0.00163282	0.00171651	0.00148071	0.0012477	0.00175511	0.00203014	0.00138032	0.00250055	0.00155161	0.00107725	0.0017569	0.00152326	0.00163136	0.00121616	0.0025401	0.00117079	0.00194829	0.00143413	0.00263259	0.000902843	0.00133745	0.00127156	0.00221237	0.00111054	0.00129448	0.00194492	0.00165717	0.00183593	0.00208019	0.00245322	0.00108317	0.00185199	0.00139929	0.00186632	0.00160335	0.00171049	0.00195855	0.00149178	0.00373625	0.00084515	0.00270177	0.00127778	0.0027802	0.000975586	0.00114617
					0.00164008	0.0012797	0.00139206	0.00114778	0.00190052	0.00167671	0.00120316	0.00149631	0.00129285	0.00124215	0.00114309	0.00113548	0.00140116	0.00164373	0.00118113	0.000901944	0.00201965	0.00126717	0.00151045	0.00155664	0.00131209	0.00150979	0.00219972	0.000752638	0.00205792	0.00176857	0.00173318	0.00071097	0.00168432	0.00147025	0.0010266	0.00237534	0.00161305	0.00196915	0.00126437	0.000952215	0.00177217	0.000808301	0.00116303	0.00105957	0.00166179	0.00122367	0.00135666	0.00171592	0.00128974
					0.00179994	0.00110969	0.00179244	0.00119326	0.00130836	0.00187702	0.00158437	0.000975567	0.00172976	0.00089197	0.000946401	0.0017831	0.00157411	0.0013597	0.00122555	0.00131284	0.00178942	0.00114523	0.00147321	0.00171875	0.00146342	0.00122066	0.00174452	0.00124489	0.00131016	0.00174534	0.00162604	0.00149337	0.00129121	0.00163079	0.0020082	0.00165018	0.00124996	0.00183205	0.0014676	0.0015495	0.00186037	0.00107863	0.000978423	0.00176861	0.00201277	0.00111911	0.00156189	0.0018345	0.00145224
					0.00263099	0.000800996	0.00175636	0.00106273	0.00159206	0.00136721	0.00137845	0.00160108	0.0014278	0.00142161	0.00131313	0.00196517	0.00160178	0.00143001	0.000920137	0.00170497	0.00164564	0.00128125	0.00170659	0.00163248	0.00126052	0.00148122	0.0017327	0.00177277	0.00182534	0.00174168	0.00237058	0.00164117	0.00176517	0.00103928	0.0016932	0.00166897	0.00155276	0.00210307	0.000861275	0.00170963	0.00181666	0.000904797	0.000517898	0.00162175	0.00176756	0.00132123	0.00118191	0.00180316	0.00111685
					0.00177261	0.000683342	0.001255	0.00100726	0.00121286	0.00138768	0.0011436	0.00118889	0.00153633	0.00135078	0.0011118	0.00106632	0.00171334	0.000813846	0.000978709	0.00154035	0.00154776	0.00145274	0.00137099	0.00133367	0.00171379	0.00164242	0.00127769	0.00191874	0.00136621	0.00172924	0.00190171	0.00109657	0.00135629	0.00115828	0.0015138	0.00132018	0.00103854	0.00161438	0.0010231	0.00160547	0.00128921	0.00139321	0.0010114	0.00177957	0.00156827	0.00150346	0.00124136	0.00142963	0.00147308
					0.00193675	0.00126609	0.0012879	0.0013544	0.00143011	0.00155741	0.000851518	0.00119109	0.00164883	0.00127985	0.000662828	0.00127587	0.00139634	0.00136646	0.000767954	0.00122051	0.00142145	0.00109042	0.00143155	0.00142953	0.00160288	0.00137592	0.000960773	0.00161293	0.000711656	0.00191566	0.00207868	0.000827414	0.0014531	0.00151771	0.00109193	0.00105715	0.00136756	0.00180206	0.00147762	0.00124657	0.00100601	0.00119158	0.000917419	0.00140242	0.00155762	0.000722449	0.00162625	0.00118506	0.00176855
					0.00158535	0.00159373	0.000867564	0.00138517	0.00169128	0.0018525	0.00116356	0.00160839	0.00186578	0.00109588	0.00120205	0.00150571	0.00156768	0.000991913	0.00127095	0.00123697	0.00154031	0.00165364	0.00149381	0.001465	0.00139034	0.00148785	0.00160396	0.0016731	0.000491843	0.00257829	0.00147974	0.00118555	0.00140284	0.00158146	0.00101883	0.0014453	0.00156971	0.00163058	0.0013207	0.00202563	0.00129219	0.00122267	0.00327482	0.000650621	0.00147666	0.00126797	0.00217858	0.00137315	0.0017775
					0.00198084	0.00161979	0.00155292	0.00259969	0.00128004	0.00182589	0.00179783	0.0019194	0.00208392	0.00128787	0.00187483	0.00178405	0.00125849	0.00243636	0.0022976	0.00164405	0.00179978	0.00190541	0.00255337	0.00109494	0.00154574	0.001305	0.00184408	0.00185069	0.00183457	0.00121113	0.00141712	0.00194904	0.00130521	0.00146672	0.00101787	0.00181761	0.00140557	0.00232702	0.00348773	0.000631255	0.00150449	0.0017762	0.00125386	0.00114368	0.00264173	0.00125182	0.00153105	0.00150385	0.00154376
					0.00166413	0.00115097	0.00185259	0.00149176	0.00136987	0.00148195	0.00159842	0.00153351	0.00175428	0.00119252	0.000864222	0.0021213	0.00186464	0.00195179	0.00137648	0.00154271	0.00152944	0.00134374	0.00150757	0.00146563	0.00220872	0.00150868	0.000977597	0.00190368	0.00130864	0.000894473	0.0011998	0.00223426	0.00109833	0.00115916	0.00162368	0.00138612	0.00184026	0.00178603	0.00220993	0.00107649	0.00142709	0.00184392	0.00151274	0.00161836	0.00189151	0.00220955	0.00171023	0.00189107	0.00179306
					0.00184464	0.00118912	0.00199303	0.00106477	0.00172669	0.0014569	0.00163132	0.00131692	0.00173107	0.00137154	0.00104981	0.00267077	0.00208292	0.0021374	0.00119418	0.00122081	0.00109524	0.00178907	0.00159054	0.00201871	0.00163789	0.0012717	0.00126902	0.00183806	0.00160054	0.00156461	0.00105601	0.00231215	0.00181663	0.00159969	0.00120226	0.00163813	0.00198931	0.00101049	0.00201817	0.00159935	0.00151124	0.00129763	0.000969766	0.00177647	0.00173686	0.00105243	0.0020212	0.00138587	0.00203161
					0.00192022	0.00112522	0.00110258	0.00215627	0.00139065	0.00167428	0.00171336	0.00159008	0.00163017	0.00117895	0.000833559	0.0024653	0.00201793	0.0020345	0.00139286	0.0013837	0.00133897	0.00163233	0.00134967	0.00161306	0.00133524	0.00175276	0.00112767	0.00154213	0.00165436	0.00152475	0.00120878	0.00234135	0.00113557	0.00172007	0.00117258	0.00145374	0.0021316	0.00110912	0.00145689	0.00217281	0.00186165	0.00128755	0.00184713	0.00151391	0.00128359	0.00211421	0.00101498	0.00157915	0.00136917
					0.00154777	0.000924593	0.00118043	0.00196658	0.000787572	0.0021684	0.00182067	0.00126931	0.00137122	0.00151422	0.00121315	0.00198866	0.001255	0.00155259	0.00141636	0.00148276	0.00134175	0.00182027	0.00167188	0.00134191	0.00120548	0.00193001	0.00152527	0.00115783	0.00189972	0.00159148	0.000862999	0.00248498	0.00101549	0.00178085	0.00121078	0.00133228	0.00242877	0.000925578	0.000991352	0.00192929	0.002455	0.00125228	0.00209534	0.00176094	0.00175757	0.00208914	0.00166851	0.00166544	0.00125218
					0.00123926	0.00148522	0.000866249	0.00162735	0.0012728	0.00241563	0.00121203	0.00134535	0.00182526	0.00150179	0.00104572	0.00168063	0.000865697	0.00127109	0.00113359	0.00152283	0.00171248	0.00159611	0.00153919	0.000953475	0.00114015	0.0011859	0.00164631	0.00199713	0.00118918	0.00131788	0.000946752	0.00192884	0.00169872	0.00142113	0.00137517	0.000928668	0.00193047	0.00138835	0.000785404	0.00163883	0.00184005	0.0012834	0.00180836	0.00165992	0.00233589	0.000741996	0.00189567	0.00164421	0.00135478
					0.00164447	0.00100436	0.000934953	0.00150762	0.00103809	0.00171538	0.001646	0.00151241	0.00147726	0.00100177	0.00161019	0.0019663	0.000904901	0.00163565	0.00101354	0.00161441	0.00159408	0.00133315	0.00257459	0.000842281	0.00123827	0.00154424	0.00150264	0.00151095	0.00164734	0.000960431	0.00118649	0.00186871	0.00106781	0.00175385	0.00116739	0.0019268	0.0018103	0.00162298	0.00133025	0.000835234	0.00130618	0.00121199	0.00181305	0.00167458	0.00231586	0.000880746	0.00155654	0.00164957	0.00141074
					0.00188689	0.00151243	0.00186468	0.00184826	0.00177965	0.0023702	0.00132388	0.00147554	0.00198099	0.00121856	0.00130982	0.00201072	0.00154575	0.00199149	0.00164514	0.00190464	0.00134463	0.00134653	0.00259602	0.00136292	0.000723029	0.00230113	0.00093189	0.00387896	0.00180724	0.00281395	0.00263132	0.00159806	0.00222807	0.00168497	0.00150814	0.00177179	0.00167372	0.00212265	0.00195218	0.00111346	0.0019412	0.000990275	0.00165416	0.00253021	0.00227416	0.00115976	0.00207599	0.000720193	0.000982309
					0.00118939	0.00188782	0.00157145	0.00167923	0.00123163	0.0015986	0.00111108	0.00204977	0.0015689	0.00102034	0.00119768	0.00192912	0.00133586	0.00174515	0.00135747	0.0012444	0.00199401	0.00141227	0.00185547	0.00111227	0.00177871	0.00145051	0.000741267	0.00234056	0.00132969	0.00186244	0.00216188	0.00177571	0.00228283	0.00145122	0.00151282	0.00235635	0.00173509	0.00141812	0.001717	0.000898195	0.00173758	0.00122773	0.00123747	0.00137605	0.000960684	0.00161331	0.00244045	0.000721254	0.000958895
					0.00156131	0.00189058	0.00129329	0.00127615	0.00122545	0.00160136	0.00124906	0.00209852	0.00168244	0.00128127	0.00111082	0.00199926	0.00107603	0.00210009	0.00156048	0.00199103	0.00169911	0.00157898	0.00105171	0.00173284	0.00102153	0.00182315	0.00117416	0.00126531	0.00129162	0.00166143	0.00183433	0.0014039	0.00177066	0.0021965	0.00147065	0.00131017	0.00187063	0.00126494	0.00116864	0.00155573	0.00156007	0.00145704	0.00158429	0.00123492	0.00148513	0.00174872	0.0018037	0.00101133	0.0019077
					0.001014	0.00221066	0.00145017	0.00169938	0.00115697	0.00155169	0.000922698	0.0020701	0.00191931	0.000795275	0.000964753	0.00153077	0.00154215	0.00139169	0.00198899	0.00134439	0.00169503	0.00124212	0.00121556	0.00138645	0.0013335	0.00164158	0.00206847	0.00108459	0.00223731	0.0011285	0.00124081	0.00218242	0.00201194	0.00139302	0.00151886	0.00199144	0.00175278	0.000923105	0.00154513	0.00119398	0.00223101	0.000824384	0.0015419	0.00103026	0.00129315	0.00149127	0.00157819	0.00123353	0.0014992
					0.00176969	0.00201038	0.00146734	0.000978353	0.00120619	0.00154607	0.0012233	0.00165271	0.00145527	0.00133512	0.00113304	0.0018337	0.00126094	0.00143327	0.00134223	0.00157408	0.0015564	0.00111452	0.00159828	0.00149423	0.000923863	0.00149257	0.00239546	0.000840531	0.00209381	0.00101968	0.00107134	0.00168375	0.00147227	0.00207052	0.00130419	0.00154203	0.00151121	0.00137826	0.00121498	0.00153633	0.00303025	0.000550526	0.00136923	0.0014567	0.00141993	0.00186669	0.00110122	0.0024742	0.00128816
					0.00153712	0.00158611	0.00179428	0.00144079	0.00117524	0.00181076	0.00106748	0.00189551	0.00162065	0.0011786	0.00083106	0.00183429	0.00127449	0.00166725	0.00101545	0.0021681	0.00147583	0.00154533	0.00166071	0.00135939	0.00112777	0.00128143	0.0015891	0.00111811	0.00161875	0.00140078	0.00125336	0.00157053	0.00179124	0.00164308	0.00124225	0.00153815	0.0016479	0.000867123	0.00106458	0.00180792	0.00236305	0.000601433	0.000923385	0.00124384	0.0014954	0.00124961	0.000806494	0.00235937	0.00103256
					0.00124108	0.00145817	0.00113397	0.0019671	0.00140132	0.00146947	0.00138095	0.00168968	0.00125755	0.00113495	0.0015451	0.00195911	0.00156901	0.00165768	0.00051512	0.00242871	0.00102545	0.000857345	0.0012552	0.00117413	0.00143216	0.00129053	0.00113492	0.00142729	0.00140843	0.00155854	0.00150495	0.00128439	0.00223057	0.0011587	0.0013292	0.00205552	0.00161333	0.00151497	0.00147479	0.00117465	0.00180916	0.000662735	0.00102163	0.00231534	0.0018454	0.0012884	0.000843077	0.00148871	0.000562612
					0.00180036	0.00228053	0.00123681	0.00200881	0.00221524	0.00143532	0.00166992	0.00137204	0.00163374	0.00258567	0.00378689	0.00116639	0.000824927	0.00225836	0.00177735	0.00155758	0.00143189	0.00191577	0.00135823	0.00216833	0.00123222	0.0015954	0.00176927	0.0013106	0.00158361	0.00165988	0.00188402	0.00172611	0.0015195	0.00135534	0.000851749	0.00360593	0.0015827	0.00158143	0.00127264	0.00136281	0.00177474	0.00128788	0.00152279	0.00189177	0.00132779	0.00220889	0.00164735	0.001442	0.00152497
					0.00181612	0.00219641	0.00165596	0.00191029	0.00159346	0.00258251	0.00159714	0.00167471	0.00163612	0.00176987	0.003278	0.00107236	0.00121855	0.00178066	0.000979226	0.00185333	0.00192981	0.00119733	0.00178421	0.00149742	0.00181467	0.0014262	0.00110727	0.00208623	0.000647531	0.00162988	0.00133323	0.00157106	0.00168371	0.00123785	0.00112989	0.00214908	0.00142232	0.0014971	0.00222503	0.00104759	0.00106695	0.001956	0.00182248	0.00101729	0.00133865	0.00217729	0.00111694	0.00240305	0.00187547
					0.00165038	0.00235796	0.00169569	0.00203807	0.00115186	0.00201075	0.00136843	0.00169628	0.00152284	0.00203854	0.00186342	0.00117158	0.00206442	0.00118195	0.00162904	0.00176533	0.001587	0.00147985	0.00112492	0.00155733	0.00160835	0.00158061	0.00171584	0.00117507	0.00109038	0.00177833	0.00126126	0.00191011	0.00138905	0.00159366	0.00213116	0.0014214	0.00173052	0.00139099	0.00175544	0.00117144	0.00112005	0.00163557	0.00114455	0.00171737	0.00182131	0.00157414	0.00133346	0.00197347	0.00222613
					0.00138798	0.00192086	0.00166101	0.0021812	0.00220892	0.00195095	0.00177708	0.00160254	0.0018369	0.00141362	0.00102679	0.00211953	0.00195457	0.000845821	0.00159876	0.00126942	0.0016672	0.00149362	0.00111877	0.00140934	0.0015841	0.00139247	0.00191485	0.000823782	0.00235384	0.00150006	0.00159195	0.00169821	0.00134191	0.00218811	0.0018794	0.00130451	0.00181275	0.00129047	0.00192833	0.00154795	0.00131742	0.00200777	0.000673942	0.00262448	0.00217797	0.00151243	0.00133384	0.00194825	0.00187836
					0.00155113	0.00202402	0.0014576	0.00197684	0.00153451	0.00119671	0.000925579	0.00189686	0.00113686	0.00182516	0.000984132	0.0015627	0.00136443	0.00110979	0.00107849	0.00175787	0.00115925	0.00170327	0.0010475	0.00114594	0.00180324	0.00140829	0.00150413	0.00172716	0.00261164	0.00109845	0.00146707	0.00113767	0.00108513	0.00184068	0.0015715	0.00125475	0.0013056	0.00246824	0.00174508	0.00129245	0.00131372	0.00176036	0.000898039	0.00261055	0.00182299	0.00145345	0.00119401	0.00166181	0.00152314
					0.0018898	0.00179689	0.00119646	0.00163117	0.00153632	0.00167425	0.0015001	0.00172438	0.00112673	0.00143417	0.000966078	0.00149012	0.00132316	0.0011913	0.000907042	0.00155613	0.00123519	0.00209205	0.00140743	0.00144543	0.0014165	0.00151373	0.00116351	0.001313	0.00241647	0.00128977	0.00170447	0.00110368	0.00172295	0.00163366	0.0016885	0.00134956	0.001673	0.00135657	0.00152898	0.00133215	0.00190165	0.00121698	0.000889343	0.00278894	0.00164782	0.00132256	0.00103645	0.00162499	0.00205082
					0.00189685	0.00199686	0.000897123	0.00170871	0.00161758	0.00192402	0.00196977	0.000893257	0.00128343	0.00165183	0.00192071	0.000991668	0.00116279	0.0014932	0.00123066	0.00127655	0.00097141	0.00231526	0.002616	0.00124549	0.00108233	0.00190523	0.0013486	0.000902536	0.0017927	0.00125605	0.00151347	0.00108603	0.000983438	0.00119276	0.00102143	0.00206378	0.0018014	0.00128041	0.00143072	0.000862702	0.00202493	0.00112661	0.000932204	0.00140482	0.00166533	0.00179448	0.00174532	0.00170647	0.00213951
					0.00154938	0.00121601	0.00135502	0.00129422	0.000894695	0.0016524	0.00127055	0.00104974	0.00144034	0.00195216	0.00151461	0.00225382	0.00212588	0.00127287	0.00200061	0.000974591	0.000994622	0.00166186	0.00144296	0.00150908	0.00208355	0.000910965	0.00226841	0.00152992	0.00105233	0.00244818	0.000856565	0.00144517	0.0015706	0.00170819	0.00350754	0.000735951	0.00190994	0.00139599	0.00106073	0.00180648	0.00175297	0.00158869	0.00103691	0.00171226	0.00130605	0.0014017	0.00163582	0.00187307	0.00080544
					0.00145342	0.000686235	0.00143763	0.000840045	0.00137929	0.0016674	0.00136665	0.00123409	0.000866641	0.0015637	0.00160025	0.0021854	0.00140719	0.00176497	0.00162333	0.00140456	0.00104239	0.00142213	0.00153768	0.001533	0.00129061	0.00104829	0.00161284	0.000931449	0.0010125	0.00201221	0.00113884	0.000864866	0.00068037	0.00184196	0.00213327	0.00104979	0.0017378	0.000983223	0.00111387	0.00184859	0.0015129	0.00105493	0.00149454	0.00124506	0.00150244	0.000998076	0.00110219	0.0014456	0.000942045
					0.00183529	0.000876627	0.00129994	0.000993273	0.00113881	0.00143084	0.000746389	0.00149948	0.00116714	0.00140862	0.0014609	0.00166627	0.00155396	0.00118341	0.00125738	0.00149488	0.00196146	0.00113615	0.00134549	0.00146055	0.0014524	0.00123527	0.00151331	0.00180453	0.00189494	0.00134298	0.00121179	0.00164957	0.000671906	0.00194741	0.00102558	0.00146101	0.00109847	0.0013427	0.000943573	0.00231554	0.00151278	0.000905652	0.00163096	0.00110211	0.00199767	0.000879889	0.00159042	0.00157413	0.00104325
					0.00166815	0.00124089	0.0010957	0.00194873	0.00109024	0.001628	0.00127561	0.00118126	0.000960362	0.0012192	0.00156601	0.0016819	0.00122885	0.00164085	0.00110638	0.00147517	0.00127935	0.00118166	0.00131089	0.00153205	0.00119385	0.00180267	0.00165915	0.00121262	0.0013766	0.00113778	0.00101968	0.00104064	0.00088839	0.00163898	0.000730676	0.00153694	0.00154284	0.00132726	0.00126437	0.0014285	0.00144046	0.00105666	0.00162697	0.00137819	0.000891463	0.00132999	0.00134503	0.0018207	0.00189092
					0.00120341	0.00092477	0.000772965	0.00172285	0.00108924	0.00138424	0.00129192	0.00149689	0.000998528	0.00116164	0.00140119	0.00177939	0.00133662	0.00125201	0.00129078	0.00125158	0.00132603	0.0009335	0.0011706	0.0011894	0.00102109	0.00133358	0.00137136	0.00142737	0.00157818	0.0012249	0.00123793	0.000968997	0.00091664	0.00127152	0.000774129	0.00152314	0.00157105	0.00114547	0.00107713	0.00121537	0.00148619	0.00118187	0.00115877	0.00130753	0.00143249	0.00168296	0.000827418	0.00176503	0.00166592
					0.00115275	0.00125368	0.000718053	0.00133152	0.001307	0.00144307	0.00134872	0.000676932	0.00109767	0.00151591	0.00131251	0.00143259	0.00100503	0.00106492	0.00136775	0.000854968	0.00181824	0.000975707	0.00122983	0.0011404	0.000989404	0.00108283	0.00183651	0.00191777	0.0013078	0.000914115	0.00110981	0.00144132	0.00136504	0.00120285	0.000917214	0.00152464	0.00153812	0.000924878	0.00122356	0.00162957	0.0009803	0.00135303	0.00105277	0.000976141	0.0014191	0.0011196	0.000922378	0.00150034	0.00162576
					0.0013028	0.00095665	0.000939056	0.00152774	0.00126832	0.00127006	0.000939541	0.00102747	0.00127731	0.00114191	0.00125419	0.0016253	0.00155562	0.000888982	0.00241779	0.000880317	0.00132278	0.00144827	0.000755814	0.00160876	0.00141246	0.00107354	0.00177014	0.0015419	0.00117608	0.000847254	0.000745077	0.00141678	0.00123482	0.00140995	0.00257169	0.000788931	0.00145334	0.00082283	0.00122658	0.00108234	0.00118481	0.00124267	0.00119531	0.00140253	0.00133802	0.000744557	0.000988943	0.00147537	0.000997601
					0.00313123	0.000878805	0.00171889	0.00168915	0.00078625	0.00276384	0.00169606	0.00164768	0.00187421	0.0016328	0.00110501	0.00176676	0.00126117	0.0028314	0.00157492	0.00124961	0.00142355	0.0018068	0.00108322	0.0023588	0.00150878	0.00134284	0.000947566	0.00231856	0.00102482	0.00179005	0.00135111	0.00181512	0.00234337	0.00153108	0.00168527	0.00142759	0.0018169	0.00107634	0.00255814	0.00105105	0.00157491	0.00207831	0.00189921	0.00155354	0.00108764	0.00175671	0.0025321	0.000831682	0.00145823
					0.00180589	0.0014044	0.00115988	0.00198823	0.00188726	0.00131634	0.000897773	0.00162019	0.00138385	0.00104058	0.00116367	0.00183841	0.000892673	0.00170513	0.00179	0.0010097	0.00145959	0.00122831	0.00135042	0.00186614	0.00100013	0.00126971	0.00143528	0.0016403	0.000849205	0.0017039	0.000991333	0.001772	0.00145313	0.00171113	0.00129898	0.00109504	0.000947905	0.00208408	0.00149607	0.00133433	0.0010149	0.0012267	0.00144556	0.00171318	0.00139538	0.000916949	0.00234053	0.000799698	0.00191208
					0.000623015	0.00167268	0.000671351	0.00218496	0.00185266	0.000909339	0.001518	0.00143115	0.00127296	0.00192837	0.00149476	0.00204568	0.00153353	0.00161241	0.00144754	0.00122356	0.00173427	0.00135223	0.00140197	0.00161948	0.00109648	0.00164938	0.00141396	0.0012813	0.00140484	0.000972882	0.00106289	0.00204024	0.00153427	0.00154828	0.00134394	0.0014838	0.00172679	0.000786052	0.00179882	0.00158754	0.0011887	0.00136902	0.00159759	0.00168625	0.00124376	0.00207798	0.00184711	0.00086583	0.00142573
					0.00104428	0.00165879	0.0010715	0.00198351	0.00198487	0.00130544	0.00112789	0.00174871	0.00152651	0.0015314	0.0014872	0.00207614	0.00141811	0.00138172	0.00127738	0.0016167	0.00213817	0.00213254	0.00185577	0.00121996	0.00169225	0.0014384	0.00160957	0.00131568	0.00217091	0.00118635	0.00133146	0.00147423	0.00119749	0.00175935	0.00102567	0.00117217	0.00133864	0.000721427	0.00149941	0.00115013	0.000869051	0.00142066	0.00154855	0.0016315	0.00190014	0.000908391	0.00104003	0.00136602	0.00216231
					0.000800723	0.00180752	0.00137618	0.00165585	0.00136095	0.00135571	0.000571244	0.00158679	0.00181293	0.00122565	0.0011925	0.00146305	0.00137178	0.00122694	0.00134168	0.00129665	0.00169233	0.001671	0.0016294	0.00151357	0.00101764	0.00199931	0.00204083	0.0011221	0.00186152	0.00153705	0.00145189	0.00157163	0.00133796	0.00140232	0.00144147	0.00111853	0.00124017	0.00120892	0.0012977	0.00150568	0.00114205	0.00188292	0.00155571	0.00133695	0.00179246	0.000898308	0.00129991	0.001369	0.00164754
					0.00140665	0.00107887	0.000842688	0.00144205	0.00112552	0.0016299	0.0014895	0.00208705	0.00168426	0.00122586	0.00169617	0.00143819	0.00148278	0.00141318	0.00117372	0.00137575	0.000998368	0.00192774	0.000882255	0.0018123	0.00120862	0.00236214	0.00173968	0.00193417	0.00193561	0.000783544	0.0012649	0.00143517	0.00140923	0.00153125	0.00155512	0.00167553	0.00114032	0.00140701	0.00138078	0.00172287	0.00148384	0.00163686	0.0015666	0.00148986	0.00193415	0.00118288	0.00130278	0.00149337	0.00159555
					0.00306949	0.000661892	0.00142861	0.00153213	0.000985007	0.00268659	0.00136393	0.00157745	0.0015128	0.00138932	0.000822453	0.00133858	0.00121844	0.00119549	0.00110793	0.00146664	0.00139094	0.0016322	0.00072258	0.00236628	0.000963695	0.00188223	0.00176918	0.00128259	0.00130094	0.000807302	0.0012529	0.00165547	0.00146138	0.00160564	0.00157315	0.00134405	0.000902717	0.00167492	0.0013122	0.00183981	0.00101305	0.00172533	0.00197054	0.00103278	0.0014543	0.00128428	0.00179987	0.00128109	0.00119759
					0.00164066	0.00206244	0.00127648	0.00190473	0.00207695	0.00152099	0.00177474	0.00139697	0.00180796	0.00121928	0.000930036	0.00272192	0.00168149	0.00196471	0.000821728	0.00286559	0.00208817	0.0017232	0.00224353	0.00119646	0.00129317	0.00244689	0.00165442	0.00172052	0.00197493	0.00152989	0.00170703	0.00247054	0.0022216	0.00234141	0.0017672	0.00232573	0.00186671	0.00214359	0.00152495	0.00161406	0.00246664	0.00106169	0.0022727	0.00172444	0.00282281	0.0011131	0.00262767	0.00157394	0.00120472
					0.00089077	0.00219728	0.00117831	0.00144757	0.00167735	0.00167672	0.00102439	0.0015026	0.00143813	0.00203416	0.000908656	0.00253344	0.00166969	0.00186844	0.00116241	0.00198501	0.000967412	0.00179438	0.00165038	0.00121031	0.00135604	0.00163091	0.00241493	0.00122883	0.00155507	0.00184316	0.00189883	0.00164477	0.00166195	0.00249142	0.001518	0.00220535	0.00205246	0.00224242	0.00208111	0.00163441	0.00191702	0.00131537	0.00132428	0.00184246	0.00199573	0.00105503	0.00188873	0.00153497	0.00130832
					0.0013564	0.00119997	0.00142606	0.00200374	0.00198621	0.00146284	0.00125039	0.00224951	0.00109599	0.00152033	0.00120095	0.00186992	0.00115073	0.00209404	0.00225166	0.00134226	0.000996777	0.00180778	0.00182227	0.00121843	0.00131075	0.00109897	0.00206158	0.00145353	0.00152559	0.00210753	0.00199463	0.00159474	0.0014151	0.00352775	0.00162257	0.00212725	0.00191889	0.00155579	0.00166877	0.00185897	0.00108365	0.00200153	0.00191025	0.00126157	0.00133172	0.00190771	0.00135487	0.00215925	0.00221833
					0.00184604	0.00167675	0.00272659	0.00103	0.00193047	0.00181854	0.00154563	0.00189108	0.0012193	0.00241517	0.00157109	0.00137652	0.00114592	0.00142827	0.00258929	0.000920991	0.00133161	0.00170853	0.00155188	0.00137284	0.00202866	0.00166518	0.00162714	0.00122872	0.00161693	0.00188464	0.00168011	0.000747457	0.00191362	0.00224676	0.00194357	0.00182211	0.00208096	0.00107008	0.00122456	0.00191578	0.000810116	0.00161927	0.00119055	0.00177012	0.00139511	0.00148839	0.00144678	0.00128798	0.00155387
					0.00168481	0.00173173	0.00255689	0.000998501	0.00194812	0.00115719	0.00141988	0.00131671	0.0012722	0.00252888	0.00193229	0.00158853	0.00133149	0.00163482	0.00199303	0.00127516	0.00143923	0.00197002	0.0015769	0.00192643	0.00175267	0.00138612	0.00202023	0.00177434	0.00140483	0.00178132	0.0022292	0.000945737	0.00184592	0.0015823	0.00173946	0.00161583	0.00190394	0.001467	0.00178655	0.00125391	0.00109402	0.00167484	0.00162272	0.00122418	0.0012947	0.00199742	0.00199124	0.00152798	0.00164022
					0.00216485	0.00126667	0.00167814	0.00119442	0.00249508	0.000923531	0.00147137	0.00126103	0.00168788	0.00198032	0.00156619	0.00274738	0.00159819	0.00181404	0.00138426	0.00189546	0.00142501	0.00173747	0.00226729	0.00137301	0.00164806	0.00121213	0.00111861	0.00137644	0.00141897	0.00124245	0.00157244	0.00137025	0.00153636	0.00104606	0.00169956	0.0016211	0.00173459	0.00145332	0.00171478	0.00195891	0.00118214	0.00157026	0.00157903	0.00157301	0.00116961	0.00216579	0.00224481	0.000965792	0.00117366
					0.00173779	0.00145269	0.00161991	0.00114562	0.00188791	0.00107192	0.00124172	0.00145262	0.00151767	0.00218729	0.00102572	0.00263318	0.00197692	0.00138906	0.00123094	0.00267581	0.00161784	0.00183627	0.00176363	0.00160032	0.000716557	0.00277572	0.00122748	0.00101681	0.00111995	0.00151609	0.00195307	0.00119516	0.00177147	0.00165379	0.00115612	0.00199169	0.00218365	0.00186636	0.000968068	0.00236355	0.000934389	0.00126494	0.00145939	0.00146166	0.00123194	0.00127635	0.0019276	0.00154376	0.00118502
					0.00238152	0.0012814	0.00142029	0.00207911	0.00276588	0.00118465	0.00121396	0.00191258	0.00103094	0.00119237	0.00172085	0.00206527	0.00137115	0.0016016	0.00127433	0.00213134	0.0013427	0.00120015	0.000663269	0.00343616	0.000938612	0.00146267	0.00168489	0.00178998	0.000936166	0.00185102	0.00192992	0.000745428	0.000779763	0.00147052	0.00183306	0.00184838	0.00208266	0.00156533	0.00122582	0.00155748	0.00156719	0.0015915	0.00164366	0.00173189	0.00106688	0.00162192	0.00130531	0.00147498	0.00118618
					0.000605099	0.00199809	0.00138795	0.00189025	0.00190422	0.00117553	0.000994795	0.00130543	0.00101609	0.00134476	0.00131372	0.00141603	0.00135658	0.00128909	0.00079329	0.00218953	0.00154426	0.000809217	0.000880354	0.00292859	0.00139619	0.00137366	0.00154688	0.00118963	0.00140092	0.00101901	0.000570635	0.00246605	0.00126346	0.00156619	0.0016781	0.00153795	0.00122403	0.00192965	0.000905188	0.0014597	0.00129484	0.00145551	0.00190716	0.00121836	0.00129396	0.00161753	0.000723616	0.00186599	0.00170195
					0.00106746	0.00163213	0.00108033	0.00163364	0.00125844	0.00181304	0.00116856	0.00182691	0.00055375	0.00128939	0.00119502	0.00114645	0.000961832	0.00116405	0.00147133	0.00142392	0.00170145	0.00104445	0.000765543	0.00156585	0.00123215	0.00141371	0.00199676	0.00114772	0.00133758	0.00119733	0.000875936	0.00274069	0.0014159	0.0013963	0.0021234	0.00128678	0.00170359	0.00179501	0.00133744	0.00164796	0.00122224	0.00177492	0.00127794	0.00134981	0.00114837	0.00165228	0.00184309	0.0014082	0.00171086
					0.000808316	0.00154079	0.00096145	0.00193404	0.000735535	0.0013209	0.00112286	0.0010508	0.00126204	0.00154149	0.00142747	0.00106953	0.00192196	0.00139873	0.00134514	0.00157653	0.0019859	0.00136009	0.00173742	0.000711087	0.0016272	0.00138498	0.00138592	0.00122831	0.00184988	0.000943966	0.0012149	0.00104861	0.00180516	0.00152506	0.00142796	0.00151617	0.00133458	0.00215859	0.0011538	0.00107999	0.00151049	0.00136456	0.00151349	0.00161105	0.00149666	0.0016985	0.00154128	0.000681352	0.00188915
					0.000856061	0.00125579	0.00135791	0.00152572	0.00123149	0.00147751	0.00173108	0.00113704	0.00134839	0.00166543	0.00149138	0.000946786	0.00119004	0.00129699	0.00102283	0.00099733	0.00128565	0.00122696	0.00212549	0.000504021	0.0012655	0.00153747	0.00224339	0.000740577	0.00173458	0.00114929	0.00136975	0.00130006	0.00162419	0.00148718	0.00145952	0.00155318	0.00109895	0.00186197	0.00143238	0.000997178	0.00116862	0.00135425	0.00131063	0.00153869	0.00118294	0.0011437	0.00170814	0.000870988	0.00144884
					0.00221069	0.000893658	0.00123913	0.0014179	0.00111926	0.00137511	0.001266	0.00150092	0.00112988	0.001618	0.00173473	0.00146971	0.00130692	0.00122302	0.00175852	0.00100267	0.00135441	0.000834601	0.00132061	0.00111946	0.00145332	0.00139019	0.0014563	0.00122318	0.00146134	0.000471346	0.00156899	0.000973924	0.0012407	0.00186412	0.00129053	0.00110699	0.00143749	0.0012584	0.00125124	0.00110223	0.00104932	0.0012515	0.00149919	0.00117104	0.000820086	0.00174227	0.00191055	0.00121613	0.00163189
					0.00302268	0.00111829	0.000981588	0.00142596	0.00099686	0.00101964	0.00112265	0.00103117	0.000968287	0.00128863	0.000879576	0.00168016	0.000947047	0.00125796	0.00103098	0.00130185	0.00134565	0.00115191	0.000901274	0.0018051	0.00119754	0.0016662	0.0011332	0.00152149	0.00155229	0.0012008	0.00177192	0.000986287	0.00101489	0.00212786	0.00130913	0.00147076	0.00133803	0.00167103	0.0012004	0.00108648	0.00183424	0.00114687	0.00203579	0.0010822	0.0010815	0.00144723	0.00145376	0.00112528	0.000991972
					0.00226707	0.00116788	0.001063	0.00162458	0.00158653	0.00134408	0.00181748	0.00090561	0.00195033	0.00113076	0.00160242	0.00113476	0.0007475	0.00330026	0.00180821	0.00189824	0.00218735	0.00177245	0.00133278	0.00225469	0.00156325	0.00145222	0.00197024	0.00133879	0.00210681	0.00187959	0.00140838	0.0014644	0.00200997	0.00092609	0.00146205	0.00136274	0.00137783	0.00165085	0.00199384	0.00108477	0.00140544	0.00187622	0.00133751	0.000799689	0.0022771	0.00148516	0.00109075	0.00179732	0.00128606
					0.00178461	0.00122321	0.00132389	0.00136492	0.00225507	0.00124289	0.00171544	0.00125156	0.00112413	0.0016869	0.00150799	0.00128189	0.000957999	0.00195965	0.00198945	0.00205601	0.00197081	0.00146422	0.0016797	0.00145604	0.00139194	0.00183463	0.00120853	0.00133558	0.00162999	0.00128563	0.00113411	0.00173903	0.00162378	0.00184564	0.00120486	0.00145697	0.00187832	0.00182307	0.00188103	0.00100206	0.00130584	0.000994781	0.00209487	0.00121599	0.00245029	0.000672616	0.00113268	0.00169428	0.000797544
					0.00145	0.00107287	0.00133312	0.00181904	0.00176135	0.00117106	0.00135074	0.00163378	0.00155799	0.00207783	0.00148553	0.0013824	0.0012106	0.00120847	0.00162887	0.00176779	0.00183441	0.00167499	0.00120529	0.00152506	0.00116045	0.00251936	0.00127183	0.00199507	0.00146965	0.00169764	0.000923642	0.00176534	0.00178974	0.00178086	0.00184232	0.00116645	0.000996926	0.00159748	0.001892	0.00143974	0.0017871	0.00134698	0.00152889	0.00151159	0.00218076	0.00124442	0.00120311	0.001387	0.000942921
					0.000939474	0.00132435	0.00176739	0.00155218	0.00164489	0.00122905	0.00167481	0.00171028	0.00127741	0.00199872	0.00111565	0.00204233	0.00240286	0.000826865	0.00169116	0.00187776	0.00167441	0.00141643	0.00119784	0.00105222	0.00123031	0.00123785	0.00139449	0.00145958	0.00136968	0.00111932	0.000847767	0.00176564	0.00164719	0.00149899	0.00200683	0.00107694	0.00172658	0.00113618	0.00160392	0.00104916	0.00170422	0.00119642	0.00122682	0.0019393	0.00116621	0.00146035	0.00212194	0.000826722	0.000727613
					0.000846489	0.00183783	0.00162836	0.00176568	0.000861532	0.00183497	0.00159841	0.00148194	0.0014102	0.00200796	0.00121569	0.00143415	0.00190984	0.00118334	0.00198923	0.00196745	0.00169154	0.00162836	0.000963871	0.00123213	0.0014975	0.00193421	0.00101657	0.00135846	0.00162998	0.00110345	0.00151898	0.00122018	0.00191665	0.00133517	0.0014928	0.00114494	0.00138719	0.00150461	0.00151749	0.00144797	0.00139431	0.00155195	0.0012417	0.00159174	0.0014051	0.00119878	0.00243472	0.000808393	0.00123224
					0.00152315	0.00119953	0.00102749	0.00171409	0.000658855	0.00262089	0.00177702	0.00125957	0.00115593	0.00151793	0.00120052	0.00118735	0.00143936	0.000927516	0.000660743	0.00166094	0.00171061	0.00164916	0.00137943	0.00103006	0.00140446	0.00164241	0.00126042	0.00165221	0.00150917	0.00132411	0.00091091	0.00147874	0.00140131	0.00113207	0.00163868	0.00120712	0.00146853	0.00143697	0.00115762	0.00112197	0.00152519	0.00170584	0.000988883	0.00185664	0.00136624	0.00143535	0.00210048	0.00116474	0.00113017
					0.00155274	0.000930785	0.00102566	0.0016479	0.00110445	0.00161757	0.0015145	0.00115797	0.00136202	0.00209991	0.00118204	0.00130351	0.000850768	0.00175121	0.00102161	0.00255227	0.00182932	0.00167344	0.00129677	0.00150436	0.00202893	0.00218828	0.00145803	0.0016003	0.0011843	0.0015478	0.00142307	0.00117812	0.0018223	0.00111403	0.00192132	0.00117457	0.00150682	0.00140956	0.00159903	0.00152236	0.000784986	0.00204215	0.00140197	0.000802922	0.00166333	0.00114604	0.00147132	0.00126322	0.00132841
					0.00116076	0.00236182	0.00128549	0.00151045	0.00217277	0.00182694	0.00220641	0.00132749	0.00181064	0.00143885	0.00240401	0.00148621	0.00215401	0.00220831	0.00121034	0.00131686	0.00239277	0.0011573	0.0024584	0.00203195	0.00126689	0.00203308	0.000945618	0.00134883	0.00245632	0.00180374	0.0020475	0.00104492	0.00144719	0.00194332	0.00166515	0.00233281	0.0018435	0.00207487	0.0018461	0.00210579	0.00158767	0.00122253	0.00233639	0.00142235	0.00148999	0.00152569	0.00167705	0.00113762	0.00216217
					0.00184048	0.00104964	0.00151084	0.00120018	0.00114703	0.00151045	0.00178118	0.00162277	0.00161491	0.00153946	0.00163991	0.00203511	0.00191221	0.00163165	0.0007466	0.00193252	0.00173604	0.00210977	0.0017077	0.00154908	0.00168446	0.00103898	0.00144331	0.00110251	0.00092127	0.00202292	0.00135487	0.00192261	0.00120475	0.00174969	0.00182028	0.00162807	0.00113457	0.00220915	0.00141662	0.0022534	0.00129958	0.00171935	0.00198546	0.00102162	0.00147288	0.00107631	0.00132737	0.00184589	0.00148371
					0.00227353	0.000985794	0.00206197	0.00184355	0.00135652	0.00191956	0.00174371	0.0011072	0.0019379	0.00135849	0.00179923	0.00179863	0.00156171	0.00198628	0.00111565	0.00156928	0.00174612	0.00178336	0.00108455	0.00243347	0.00167086	0.000832241	0.000965571	0.00171482	0.00103419	0.00152866	0.00143269	0.0015214	0.00133008	0.00162259	0.00165871	0.0014509	0.00174819	0.00199391	0.00127177	0.00185225	0.000925126	0.0018083	0.00149398	0.00179852	0.00131155	0.00135088	0.00104137	0.00216382	0.000752001
					0.00178658	0.000908639	0.00194415	0.000846817	0.00184671	0.00169335	0.00162209	0.00134957	0.00198229	0.00125144	0.00133854	0.00175457	0.0015293	0.00136746	0.00136171	0.00203101	0.00183796	0.0021342	0.00163721	0.00133701	0.00165833	0.00140375	0.00147237	0.00149743	0.000855913	0.00186573	0.0017336	0.00164381	0.00112752	0.00174621	0.00166277	0.00167116	0.00092331	0.00170146	0.00170297	0.00157587	0.0015105	0.00152182	0.00115744	0.00182227	0.00135521	0.00172058	0.000936029	0.00165258	0.00150453
					0.000924829	0.00149153	0.00201133	0.00123232	0.00165483	0.0023596	0.00143247	0.00165832	0.00204442	0.00144681	0.00129861	0.00162931	0.00189746	0.00149547	0.00097291	0.00156323	0.0016647	0.00146312	0.00162233	0.00121671	0.00133166	0.00185323	0.00195024	0.000973423	0.0013181	0.00170091	0.00193989	0.00116268	0.0014978	0.00135741	0.00140406	0.00183223	0.00100272	0.00080527	0.00119727	0.00168328	0.00198792	0.00107158	0.00128204	0.00240497	0.00128467	0.00177415	0.00118528	0.0014025	0.000889315
					0.000810257	0.00177598	0.00220395	0.0014532	0.00152747	0.00162841	0.00197179	0.00185112	0.00178896	0.000988619	0.00166099	0.00175097	0.00161985	0.00139177	0.00153627	0.00156685	0.00173819	0.00163831	0.00164391	0.00113861	0.00141513	0.00143932	0.000999899	0.00155949	0.00228132	0.0011852	0.00110373	0.00101586	0.000866534	0.00158596	0.00201808	0.0018692	0.00106751	0.00110544	0.00172293	0.00118271	0.0018318	0.00128917	0.00118787	0.00204823	0.00135148	0.00159737	0.00153123	0.0012204	0.000968033
					0.00113509	0.00233804	0.00160737	0.00143588	0.00220019	0.00140456	0.00171805	0.00129434	0.00145805	0.00135625	0.00139217	0.00163564	0.00107816	0.00120653	0.00151609	0.0019884	0.00182164	0.00123201	0.00135195	0.0013484	0.00196655	0.000607807	0.00114407	0.00184744	0.00309152	0.000739262	0.00158677	0.00105192	0.00129032	0.00142774	0.00117539	0.0023355	0.00136331	0.00154482	0.00158003	0.0017126	0.0017036	0.00120954	0.0018666	0.00148416	0.00138692	0.00174943	0.00158138	0.0012022	0.0010791
					0.00352493	0.000974906	0.00123319	0.00146557	0.00167493	0.00203202	0.00200951	0.00156518	0.00152398	0.00156315	0.0017363	0.00143745	0.00199856	0.000666677	0.00138645	0.00113605	0.00174036	0.00148484	0.00205159	0.00140377	0.00164868	0.00178557	0.00167062	0.00189016	0.00184256	0.00149952	0.00167655	0.00218876	0.00154753	0.00149643	0.0018661	0.00239666	0.00187032	0.00154409	0.00111469	0.00188344	0.00137587	0.00174798	0.001532	0.00156053	0.00306607	0.00114533	0.00106914	0.00194439	0.00222596
					0.00118437	0.00123357	0.000791943	0.00141233	0.00125418	0.000932425	0.00148351	0.0012993	0.00134472	0.00154333	0.00161759	0.000987653	0.000770908	0.00179395	0.00206805	0.000999084	0.000982526	0.00163683	0.00154902	0.00136171	0.00158651	0.00141619	0.0017904	0.00134956	0.00138667	0.0019848	0.00124903	0.00248918	0.0016647	0.00133769	0.00196128	0.00158793	0.00180342	0.0016052	0.00117981	0.00131972	0.0011844	0.00157919	0.00124149	0.0012124	0.00125672	0.00140507	0.00129181	0.000847075	0.00157112
					0.00104286	0.00159034	0.0012917	0.00166658	0.00164004	0.00142308	0.0018592	0.00126043	0.00149739	0.00156779	0.00119215	0.00146408	0.00124934	0.00228657	0.00182626	0.000839115	0.00127371	0.00147393	0.00109119	0.00153391	0.00181169	0.001384	0.002245	0.00134085	0.00151737	0.00174341	0.00106219	0.00219783	0.00211443	0.00130496	0.00186069	0.00200801	0.00145056	0.00139469	0.00174651	0.00123889	0.00101558	0.00152959	0.00113892	0.00134344	0.00137449	0.00159537	0.00109158	0.00156493	0.00139391
					0.000659724	0.00184826	0.00152971	0.00113854	0.00171259	0.00135981	0.000964815	0.00163738	0.00100827	0.00172257	0.00139329	0.00141617	0.00150288	0.00159279	0.00160615	0.0016354	0.00109623	0.00181806	0.00110291	0.00190503	0.00188019	0.00137845	0.00147712	0.00204507	0.00110777	0.00172539	0.00143201	0.00171465	0.0010507	0.00172002	0.00220297	0.0015889	0.00164353	0.000858397	0.00192069	0.00149637	0.00144502	0.00153328	0.000684726	0.00246066	0.00118191	0.00168456	0.00109393	0.00119884	0.0012071
					0.00104617	0.00195615	0.0015172	0.00147885	0.00147653	0.00134241	0.00141546	0.00182826	0.00107823	0.00170595	0.00186126	0.000769491	0.00117791	0.00153405	0.00137432	0.00118321	0.00117973	0.0015416	0.00104067	0.0015131	0.0017572	0.00103087	0.00143223	0.00148521	0.000900755	0.00189558	0.00163725	0.00132159	0.00130866	0.00158374	0.00165068	0.00116656	0.00133389	0.00117361	0.00200045	0.0013066	0.00150491	0.00106186	0.00129965	0.00153204	0.00101996	0.00147736	0.00144023	0.000709204	0.00112301
					0.00115265	0.00135635	0.00167355	0.000922716	0.0017043	0.00163727	0.00127722	0.00147756	0.000733037	0.0024345	0.00205999	0.00077673	0.000963612	0.00103979	0.00160284	0.00114595	0.00107934	0.00163736	0.00149774	0.0011266	0.00140056	0.00155502	0.00147319	0.00148645	0.000658212	0.00209411	0.00112025	0.00109872	0.00117893	0.00158802	0.00164815	0.00170228	0.00153732	0.00132456	0.00152056	0.000968777	0.00124243	0.00124608	0.00162923	0.00123318	0.00112373	0.00130437	0.0012469	0.000876211	0.00132247
					0.00345167	0.000764073	0.00131078	0.00124231	0.00106227	0.00155192	0.000896751	0.00135592	0.00103166	0.00204815	0.00219628	0.000861535	0.00141413	0.00128639	0.00137175	0.00107107	0.0014751	0.00117705	0.00123852	0.00160236	0.00149675	0.00189733	0.00154313	0.00168092	0.00105979	0.00101239	0.00145034	0.00137021	0.00107384	0.00228182	0.00183348	0.00150646	0.00152609	0.00121733	0.00134585	0.00143256	0.00130058	0.000914054	0.000868874	0.00134602	0.0017546	0.000996164	0.00103665	0.00151294	0.00158543
					0.0012161	0.00136747	0.00216513	0.00116374	0.00153663	0.00150964	0.00184757	0.00131502	0.0016329	0.000979134	0.00101184	0.00199983	0.000724871	0.00177677	0.00164678	0.00111528	0.000897636	0.00163881	0.00157397	0.00128955	0.0013284	0.00134389	0.00226589	0.00100701	0.001219	0.00101352	0.00180869	0.00175527	0.0011955	0.00192667	0.00108224	0.00154266	0.00102462	0.00216561	0.00136266	0.00114606	0.00124211	0.00122389	0.00298808	0.000973247	0.00183966	0.00136524	0.00182863	0.0012403	0.00131297
					0.00173526	0.00115985	0.00125541	0.00106685	0.00125717	0.000811924	0.00192981	0.00139133	0.00139739	0.00117213	0.00089742	0.00149385	0.00162282	0.0015371	0.00136769	0.00087339	0.000743748	0.00183439	0.0013221	0.00111121	0.00103705	0.00126775	0.00274143	0.000783144	0.00100054	0.00107495	0.0016208	0.00179607	0.00118859	0.00146612	0.00106019	0.00144895	0.000960061	0.00150825	0.00140493	0.00138205	0.000985401	0.000966342	0.00129636	0.0016556	0.00172858	0.0011429	0.000619362	0.00147128	0.0012274
					0.00142747	0.00149531	0.0014516	0.0010498	0.000787059	0.00179004	0.00165278	0.00172022	0.00102175	0.00132747	0.00103503	0.00157643	0.00119039	0.00187913	0.00124875	0.00110595	0.00115152	0.00184727	0.00167908	0.00124306	0.00167507	0.00121172	0.00174258	0.00123576	0.00141318	0.00135384	0.0014646	0.00149311	0.00123041	0.00185463	0.000821158	0.00126193	0.00143925	0.00143013	0.00135631	0.000829076	0.00089694	0.00175134	0.000566115	0.001787	0.00135214	0.00106311	0.00150717	0.00130624	0.00102589
					0.0015411	0.00152717	0.00147183	0.00130405	0.00133418	0.00137408	0.00160886	0.00123076	0.000847187	0.00158099	0.00112436	0.00163202	0.00131331	0.00143133	0.00125788	0.00107634	0.00104098	0.00193097	0.00196813	0.000679346	0.00115088	0.000982314	0.00125236	0.0011355	0.000852092	0.0017722	0.00126059	0.00163423	0.00172932	0.00111406	0.00112224	0.00160675	0.00161286	0.00125085	0.00138711	0.00157988	0.00120414	0.00142545	0.000626562	0.00193003	0.00140102	0.000968768	0.00115425	0.00121285	0.00110076
					0.00185207	0.00136723	0.00137545	0.00115437	0.00157052	0.000705768	0.00183182	0.00119351	0.00133274	0.00134578	0.00130649	0.0011887	0.00143774	0.00117208	0.00149311	0.00108504	0.000609361	0.00227311	0.00225164	0.000703121	0.00103117	0.0016114	0.00095844	0.00146356	0.00110185	0.00131292	0.00136402	0.00135452	0.00122446	0.00110766	0.000622263	0.00150282	0.00155492	0.00085255	0.00122665	0.00101196	0.00127833	0.00140997	0.0010469	0.00118991	0.000965979	0.00102832	0.000717997	0.00109943	0.000458002
					0.00135696	0.000961734	0.00141413	0.00108836	0.00157156	0.0011704	0.0017175	0.000913405	0.00118187	0.00161674	0.00148131	0.0013118	0.00122755	0.00178289	0.001677	0.00102593	0.000579197	0.00223439	0.00182581	0.00133071	0.00114914	0.00138074	0.000936335	0.00149983	0.00119556	0.00144365	0.00111997	0.00142408	0.00143365	0.000927857	0.000950392	0.00154309	0.00130926	0.00115024	0.00153217	0.00101221	0.000845207	0.00147354	0.0017088	0.000688145	0.000841898	0.00163935	0.00152356	0.0012885	0.00100378
					0.001587	0.00103896	0.00145158	0.00108506	0.00115351	0.0011581	0.00193025	0.000696516	0.00143722	0.00124234	0.00106967	0.00125485	0.000897812	0.00205916	0.000929897	0.00120193	0.000456524	0.00184469	0.00171138	0.00110284	0.00143377	0.0011606	0.00114653	0.000943708	0.000746354	0.0009092	0.00111034	0.00192834	0.00121428	0.00125115	0.00115885	0.00142199	0.000730193	0.00156448	0.00127534	0.00118894	0.00106575	0.0016591	0.00252002	0.000881354	0.00107236	0.00115845	0.00108968	0.00167785	0.000797157
					0.0011769	0.00106956	0.00139662	0.00169293	0.00128202	0.00120001	0.000577189	0.00196505	0.00187236	0.000864263	0.000800174	0.00238051	0.000952789	0.0014991	0.00150083	0.00187301	0.00105191	0.00149005	0.000916521	0.00175428	0.00363104	0.000741094	0.00103713	0.0014263	0.00205275	0.00103257	0.00117833	0.000959422	0.00195947	0.00103117	0.000964104	0.00171663	0.00130795	0.000731893	0.00154112	0.00164649	0.00117024	0.00146716	0.00157028	0.00136275	0.00105284	0.00182384	0.00153134	0.00148629	0.000984137
					0.00109067	0.00166786	0.000459309	0.00228516	0.00096628	0.00157486	0.0012682	0.00131361	0.00157735	0.00168951	0.000850702	0.00121766	0.00163107	0.00178123	0.0016916	0.00186876	0.00154957	0.00106073	0.000904213	0.00214765	0.00266684	0.00074981	0.00167471	0.00111588	0.00145032	0.00109287	0.000780709	0.00121283	0.00119087	0.00121846	0.00138482	0.00112738	0.00137214	0.0013597	0.00120587	0.000992812	0.000855278	0.00143458	0.000815067	0.00165173	0.00129331	0.00120104	0.00140695	0.00118287	0.00147835
					0.00149381	0.00146055	0.000402707	0.00164632	0.00104935	0.00145169	0.00123812	0.00101446	0.00134425	0.00119126	0.00114112	0.00134685	0.00114094	0.00124584	0.00155638	0.00150368	0.00147161	0.00148628	0.000968438	0.00227575	0.00142928	0.0010439	0.0010211	0.00113262	0.00151102	0.00125747	0.00098236	0.00150821	0.00167396	0.00115644	0.00145917	0.000862104	0.00149964	0.000967092	0.000836462	0.00170838	0.00100555	0.0012873	0.00127644	0.00148472	0.00179592	0.000954688	0.00101698	0.00150018	0.0016433
					0.00115576	0.00111953	0.000943901	0.00139743	0.000955226	0.00175254	0.00170597	0.000963278	0.00127943	0.00146153	0.00134656	0.00116516	0.00141543	0.000958247	0.0011443	0.00159913	0.00146606	0.000910057	0.00143616	0.00103256	0.00066766	0.0019016	0.00160841	0.00136392	0.00125492	0.00181725	0.00185354	0.000920455	0.00113832	0.000862449	0.0015408	0.000779217	0.00176315	0.00110945	0.00164502	0.00136289	0.00165736	0.00126221	0.00130816	0.00109943	0.00155223	0.00137006	0.00141809	0.00100729	0.00137014
					0.000957625	0.00156065	0.00102526	0.00109819	0.00117438	0.0013189	0.00117822	0.00146047	0.00141169	0.00145928	0.00116063	0.00137438	0.0013214	0.00094251	0.00115532	0.00109653	0.0019508	0.00118243	0.00155326	0.000999742	0.000619531	0.00131124	0.00165922	0.00120257	0.00115827	0.00140732	0.00240227	0.000481878	0.00130486	0.0015137	0.00160055	0.000924867	0.00134574	0.00109861	0.00152173	0.00103468	0.0018492	0.00118579	0.00151176	0.00105091	0.00128188	0.00157594	0.00103481	0.00134787	0.000824923
					0.00100296	0.000870836	0.00115501	0.000839453	0.00100087	0.00114645	0.000998286	0.00143883	0.00178246	0.00081673	0.00117844	0.00115584	0.001872	0.000569013	0.00173925	0.00137674	0.0019544	0.00100746	0.00178688	0.00133658	0.000954726	0.00106847	0.00103851	0.00151646	0.00115227	0.00158971	0.00196143	0.00100408	0.0014301	0.00118327	0.00149825	0.000929682	0.00131713	0.000918812	0.0013049	0.00123095	0.00129285	0.00117685	0.00164217	0.00140562	0.00128856	0.00117526	0.00106528	0.00130817	0.00113548
					0.000949984	0.00123264	0.00120437	0.00115132	0.00106245	0.00121792	0.00104202	0.00162583	0.00227965	0.000625329	0.000833269	0.00164421	0.00155153	0.000921425	0.00113362	0.00181229	0.00196016	0.00136755	0.00145956	0.00154811	0.00103938	0.00114915	0.000889391	0.00130122	0.00150011	0.000868753	0.0015544	0.000515739	0.00163946	0.000713008	0.0011909	0.00113815	0.00143981	0.000652722	0.0016081	0.000961761	0.00152264	0.000992435	0.00177651	0.00139176	0.000959286	0.00154391	0.00157316	0.00100009	0.00124933
					0.00154125	0.00204507	0.00147543	0.00156709	0.00153505	0.00135132	0.0016113	0.00136534	0.00174571	0.00183504	0.00129637	0.00177726	0.00119533	0.00219009	0.00154454	0.00211765	0.000934943	0.00362953	0.002763	0.00178056	0.00246442	0.00100318	0.00139589	0.00194737	0.00201007	0.00174797	0.00110423	0.00129872	0.00177253	0.00177204	0.00122523	0.00232537	0.00101949	0.0030074	0.00133722	0.00163793	0.00256697	0.00156691	0.00155912	0.00134211	0.00217408	0.00237773	0.00163512	0.00124444	0.00178596
					0.00157665	0.00147557	0.00174141	0.00144818	0.00133294	0.00165852	0.00181523	0.00102161	0.00160304	0.00157443	0.00120662	0.0016652	0.00131186	0.00222052	0.00117903	0.00189328	0.00105288	0.00313516	0.00151319	0.00156092	0.00154651	0.00178893	0.000872573	0.00145595	0.00169338	0.001615	0.00232125	0.00160847	0.00200968	0.0013888	0.000859384	0.00315058	0.000974836	0.00200989	0.00122809	0.00172466	0.00140775	0.00124531	0.00110611	0.00177429	0.0011083	0.00220177	0.0018297	0.00132434	0.00143685
					0.00129901	0.00179156	0.00176142	0.00161401	0.00110634	0.00167712	0.00219864	0.00087644	0.00178198	0.0017335	0.0015473	0.00177208	0.00182033	0.00148736	0.00142425	0.00205414	0.00181232	0.00184264	0.00176141	0.00171278	0.00154115	0.00192412	0.00119159	0.00187658	0.00152855	0.00180039	0.00164985	0.001044	0.00186553	0.0011733	0.00104477	0.00226543	0.00196085	0.00134584	0.00134106	0.00113463	0.000836934	0.00169828	0.0014878	0.00177916	0.00144539	0.00238022	0.00174936	0.0012501	0.00107437
					0.00118904	0.00224949	0.00196375	0.00129413	0.0018916	0.0013846	0.00183556	0.0012628	0.00157759	0.00178857	0.00156181	0.00129992	0.00182476	0.00127892	0.00153195	0.00165106	0.00178759	0.00096644	0.0010418	0.00210653	0.00112799	0.00153239	0.00185864	0.00134943	0.00120518	0.00167286	0.00152562	0.00179369	0.00167344	0.00116226	0.00132633	0.00133954	0.0013726	0.00144487	0.00161418	0.000948414	0.000999719	0.00170043	0.0019855	0.001582	0.00150568	0.00165839	0.00159492	0.00134301	0.000818769
					0.00145928	0.00165939	0.0015704	0.00114372	0.0021475	0.00102042	0.0014003	0.00167131	0.00181554	0.0015719	0.00186995	0.000985798	0.00269073	0.000683104	0.00185115	0.00105408	0.00192519	0.00114187	0.0012626	0.00210078	0.00161873	0.00106029	0.00200925	0.00129062	0.0019483	0.000860398	0.000526005	0.00206788	0.00199741	0.000946934	0.00235508	0.000824571	0.00201714	0.000748452	0.00181397	0.00118706	0.00096107	0.00213099	0.00194338	0.00206165	0.00163882	0.00169111	0.00162671	0.00169926	0.0010362
					0.00103463	0.00145436	0.00185788	0.00131114	0.0019146	0.00116652	0.0018638	0.00124053	0.00168034	0.00205796	0.00115238	0.0014818	0.002531	0.000666502	0.00206368	0.00131289	0.00187854	0.000888445	0.00142376	0.00120217	0.00199948	0.00113322	0.00167743	0.00179193	0.00139247	0.00105568	0.000565265	0.00188035	0.0024468	0.00100956	0.00272546	0.00089698	0.00111789	0.00156608	0.00160637	0.00117455	0.00133716	0.00106963	0.00151651	0.00160744	0.00143944	0.00152112	0.00161803	0.00110062	0.000861731
					0.00152938	0.00149686	0.00135289	0.0018051	0.00123243	0.00146277	0.00165357	0.0014828	0.00123509	0.00189759	0.00126248	0.0015345	0.00205367	0.00141919	0.00199257	0.00101776	0.00107795	0.0016212	0.00135038	0.00194756	0.0017055	0.00134057	0.00164102	0.00141125	0.00157821	0.00103847	0.000608111	0.00210565	0.00190408	0.00132129	0.00154659	0.000845282	0.000995689	0.00239876	0.00162319	0.00151366	0.00285651	0.000964177	0.0021469	0.000935547	0.00194629	0.00206711	0.00121784	0.00152483	0.0014014
					0.00156373	0.00263434	0.00195226	0.00122881	0.000998517	0.00215015	0.00188572	0.0015167	0.00132332	0.00121624	0.00139572	0.00151386	0.00229398	0.001335	0.000766947	0.00190353	0.00150254	0.00161946	0.00163187	0.00184346	0.00162932	0.00139264	0.00148562	0.00163293	0.00138409	0.00172326	0.00141807	0.00130249	0.00155171	0.00109115	0.00133013	0.00213564	0.00189625	0.00136513	0.00209681	0.00183141	0.00185967	0.0014275	0.00274589	0.00100485	0.00198157	0.00129605	0.00209394	0.00123505	0.00148895
					0.00120599	0.00206355	0.00109521	0.00153922	0.00102427	0.00184918	0.00164477	0.00158849	0.00106193	0.00177047	0.00134741	0.000716546	0.00224944	0.00173836	0.00189195	0.00166734	0.00120221	0.00138395	0.000621617	0.00174019	0.00155976	0.00165425	0.00105691	0.00197469	0.00158484	0.00101496	0.00184794	0.00164447	0.00201921	0.000986686	0.00158462	0.00151003	0.00130455	0.00175147	0.00155023	0.00128759	0.00164516	0.00132582	0.00203498	0.000792587	0.0011795	0.00165987	0.00159312	0.00145111	0.00179274
					0.00170229	0.00185935	0.00163686	0.0020087	0.00143797	0.00199449	0.00175881	0.00138869	0.0012115	0.00134776	0.00186505	0.00127083	0.00184847	0.00188211	0.00217758	0.00119114	0.00163801	0.00178852	0.0011354	0.00185952	0.00174485	0.00159536	0.000678725	0.00208073	0.00153537	0.000758464	0.00126685	0.00151929	0.00191746	0.00137359	0.00137127	0.00131257	0.00138133	0.00167489	0.00138266	0.0015743	0.00130454	0.00190608	0.00150722	0.00119635	0.00133168	0.00168417	0.00142665	0.00116904	0.00116607
					0.00149659	0.00120951	0.00139441	0.00199474	0.00134466	0.0017469	0.00143855	0.00183208	0.000999869	0.00108963	0.00205329	0.00138096	0.00199009	0.00149866	0.00166043	0.00144357	0.00157864	0.0012353	0.00125849	0.00179976	0.00141975	0.00134748	0.00137075	0.00157488	0.00196591	0.00112967	0.000803021	0.00173357	0.00256122	0.000763958	0.00121769	0.00101088	0.00100348	0.00194538	0.00133126	0.00168414	0.00154548	0.00163908	0.000742331	0.00164541	0.00139772	0.00203074	0.000850227	0.00188712	0.00142671
					0.00186152	0.00130276	0.00135979	0.00171899	0.00148189	0.00144583	0.00151737	0.00117676	0.00139283	0.000912908	0.00131655	0.00129769	0.00170126	0.00181589	0.00142461	0.00111554	0.00187257	0.00106012	0.00124717	0.00146502	0.00159433	0.00151599	0.00125294	0.0020449	0.00148237	0.000966611	0.000940637	0.00150626	0.00291006	0.000786322	0.00165685	0.000971923	0.00101591	0.00176443	0.00131655	0.00126263	0.00145139	0.00189871	0.00132762	0.00165101	0.00120357	0.00126084	0.00114423	0.00195477	0.00150724
					0.00177807	0.00101891	0.00129449	0.00156366	0.00135134	0.00204832	0.00113626	0.00158576	0.00103082	0.000877047	0.00102184	0.00142669	0.00207893	0.00166257	0.00093689	0.00219742	0.00177677	0.0014122	0.00110211	0.00170003	0.00165003	0.00135678	0.000793146	0.00230311	0.0013631	0.00128247	0.000984093	0.00128777	0.00244235	0.00082413	0.00125164	0.00149297	0.000965341	0.00127849	0.00101966	0.00169369	0.00137897	0.00190499	0.00153829	0.00144498	0.00117331	0.00148883	0.00128573	0.00185889	0.00129096
					0.00163624	0.00138886	0.00139972	0.00155866	0.00115534	0.00156978	0.00144979	0.00166271	0.000938359	0.00105902	0.00128022	0.00115465	0.00231623	0.00111027	0.00095757	0.00253022	0.00150276	0.00151763	0.00131512	0.00127684	0.00188308	0.00132339	0.00142353	0.00162901	0.00159341	0.00165729	0.00106141	0.00129969	0.00188694	0.000805912	0.00133297	0.00172358	0.000987446	0.00163843	0.00159137	0.00123338	0.00137684	0.00191162	0.002077	0.00103575	0.00144932	0.00076612	0.00100441	0.00150593	0.00135679
					0.000893314	0.00147838	0.00193524	0.00217235	0.000955177	0.00295822	0.0022659	0.000364769	0.00130891	0.00132827	0.00240184	0.00159892	0.00111343	0.00144506	0.00192966	0.000944919	0.00243837	0.00145622	0.000968297	0.00232978	0.00190884	0.00161441	0.00205433	0.00148265	0.00260741	0.00103825	0.00155752	0.00149537	0.0021716	0.000856482	0.00319197	0.000691504	0.00138953	0.00234507	0.00136971	0.00193677	0.00173993	0.00185521	0.00189373	0.00217552	0.00267207	0.00132201	0.00169507	0.00157204	0.00235391
					0.000972872	0.00157858	0.00208589	0.00156625	0.00152772	0.00174861	0.00110991	0.00156368	0.00117102	0.000996278	0.00150123	0.00145728	0.00164485	0.00151044	0.00145559	0.00126834	0.00169108	0.00118332	0.00096169	0.00282831	0.00209802	0.00220759	0.0020324	0.00108848	0.00131691	0.00197871	0.00101653	0.00177758	0.00155263	0.00124574	0.00229284	0.00123145	0.000937205	0.00167482	0.00127041	0.00110982	0.00128553	0.00130461	0.00247224	0.00144222	0.00127015	0.00170314	0.00132771	0.00156641	0.00190944
					0.00120289	0.00141976	0.0014571	0.00214963	0.00213909	0.00106706	0.00192542	0.0015339	0.00208264	0.00158295	0.00216561	0.00118888	0.0019967	0.00132575	0.00115491	0.00147481	0.00168834	0.00149895	0.00083612	0.00258498	0.00137965	0.00196338	0.00228823	0.00152691	0.00150187	0.0010059	0.00188941	0.00119885	0.00161041	0.00182681	0.00219608	0.00114903	0.00133304	0.00141602	0.00173018	0.00105237	0.00166686	0.00135668	0.00278676	0.00146363	0.00124857	0.00212349	0.00129364	0.00129001	0.00227973
					0.00229428	0.00150665	0.00221615	0.00123031	0.0019705	0.00108523	0.00161005	0.00180617	0.00185846	0.00159551	0.00169216	0.00107213	0.00174291	0.00133138	0.00135259	0.00212487	0.00125107	0.00219828	0.00211676	0.00076661	0.0019244	0.00201941	0.00157623	0.00266457	0.0012288	0.00159003	0.00190471	0.00146016	0.00130423	0.00128378	0.00148978	0.00135876	0.00141975	0.00136177	0.00158939	0.00133579	0.00197757	0.00135157	0.0020232	0.00143122	0.00144131	0.00263143	0.00130112	0.00176564	0.00246063
					0.00262233	0.00125715	0.00213771	0.00136044	0.00137285	0.00130944	0.00174448	0.00127252	0.00106609	0.0016229	0.0014949	0.00108683	0.00193308	0.00109323	0.00134686	0.00138242	0.000906051	0.00286882	0.00256532	0.000497374	0.00162108	0.00166659	0.000948033	0.00205006	0.00162778	0.00137672	0.00158516	0.00108723	0.00136033	0.00116964	0.000932601	0.00205695	0.0017663	0.00144179	0.00136587	0.00186927	0.00162421	0.000809274	0.00153775	0.0016762	0.00114758	0.00160599	0.0016316	0.00124936	0.00138237
					0.00178422	0.00105586	0.00190862	0.00179361	0.00118412	0.00171811	0.000861084	0.00140202	0.00121561	0.00120615	0.00157646	0.00147043	0.00136071	0.00114979	0.00176998	0.00173554	0.000714405	0.00215402	0.0016524	0.000667172	0.00108668	0.00187113	0.00147437	0.0014118	0.00169964	0.00118984	0.00126544	0.00113327	0.0019612	0.00064718	0.000764636	0.00198815	0.0018706	0.00150155	0.00138367	0.00140758	0.00148699	0.00138147	0.00149815	0.00166086	0.00168432	0.00171681	0.00169546	0.000877925	0.00117998
					0.00106654	0.00149807	0.00175138	0.00155466	0.000916163	0.00242594	0.00162475	0.000694331	0.00124384	0.000931368	0.00136242	0.00148669	0.00109882	0.00178845	0.00168038	0.000807759	0.00164632	0.00207133	0.00162663	0.0012374	0.000907876	0.00242883	0.0020083	0.00109037	0.00161926	0.00160583	0.00133488	0.0016016	0.00213218	0.00132245	0.00113357	0.00141886	0.00167862	0.00131835	0.0014984	0.00158901	0.00179106	0.00118641	0.00202325	0.0016702	0.00138879	0.00208262	0.00144384	0.00193029	0.00136534
					0.00140489	0.00259151	0.00257111	0.0012038	0.00155846	0.00136709	0.00187414	0.0018198	0.00187588	0.00144259	0.00131036	0.0013036	0.0010523	0.0017461	0.00260541	0.000877891	0.000787236	0.00170876	0.00237546	0.000786384	0.00139539	0.00194112	0.00245153	0.00155719	0.00213409	0.00125575	0.00136663	0.00236097	0.00167686	0.00102292	0.00214952	0.00179991	0.00121295	0.0020103	0.0010938	0.00153804	0.00158443	0.00201486	0.00108162	0.00117861	0.0018352	0.00145582	0.00271551	0.00104773	0.00119983
					0.00124513	0.00233089	0.00220074	0.00121097	0.00136256	0.0011573	0.00140805	0.00164726	0.00155697	0.00139178	0.00153392	0.00127064	0.00116879	0.00185527	0.0020661	0.000984895	0.00124204	0.00126218	0.00233226	0.000959603	0.000922202	0.00166008	0.00114323	0.00106854	0.00208551	0.000601021	0.00119802	0.00159133	0.00153526	0.00174064	0.0015731	0.00115827	0.00130178	0.00145245	0.00172403	0.00110276	0.000756481	0.00167945	0.00114971	0.00117807	0.00174601	0.00138452	0.00195188	0.00117749	0.00184269
					0.000936388	0.00230461	0.00181871	0.00122954	0.00155211	0.00100746	0.00169211	0.0015748	0.00199067	0.00143214	0.000960052	0.00188649	0.00202193	0.0016519	0.00141939	0.00146922	0.00140312	0.00139538	0.00176284	0.00147494	0.0013484	0.00141202	0.00164598	0.00197519	0.00147364	0.00166073	0.00155802	0.00170005	0.00122937	0.00145515	0.0013776	0.00173006	0.00168272	0.00127921	0.00161136	0.00137391	0.00112681	0.00163595	0.00144131	0.00102867	0.0015985	0.00118368	0.00119519	0.00157209	0.00165593
					0.00153525	0.0018122	0.000769528	0.00195127	0.00155566	0.00139947	0.00162435	0.00149142	0.0011585	0.00210452	0.00104964	0.00170965	0.00131291	0.00145497	0.0014506	0.0014614	0.00219753	0.00065353	0.000977689	0.00163716	0.00172558	0.00103125	0.00195685	0.00199963	0.00162246	0.00104402	0.00145448	0.00142978	0.00181939	0.00124857	0.00104825	0.00171804	0.00202788	0.00116035	0.00148957	0.00143554	0.00102662	0.00206074	0.00100052	0.0018903	0.00103474	0.000817348	0.00100607	0.00165811	0.00103883
					0.00151912	0.00123009	0.00135006	0.00216798	0.00118579	0.00151702	0.00121228	0.00148569	0.00138379	0.00148048	0.00125392	0.00112088	0.00112333	0.00133262	0.00106569	0.00201554	0.00333942	0.000623795	0.000948789	0.00172499	0.00194901	0.000630753	0.00183269	0.00140349	0.00151929	0.00149618	0.0017824	0.00117663	0.00112693	0.00173918	0.0011541	0.00186434	0.00198083	0.00144833	0.00166814	0.00124529	0.00165617	0.000860199	0.00123734	0.00142078	0.00160097	0.00115301	0.00137885	0.00147206	0.000811385
					0.0017932	0.00150787	0.000919644	0.00120036	0.00152731	0.000828681	0.00171002	0.00122423	0.00152864	0.00168265	0.0012881	0.00116313	0.0012236	0.00104453	0.00160038	0.00136575	0.00152339	0.00118466	0.00093148	0.00235888	0.00181736	0.00107337	0.0014704	0.00118674	0.000835667	0.00183078	0.00197559	0.00121617	0.00175866	0.00194467	0.00122614	0.00176566	0.00175372	0.00144267	0.00150628	0.00110949	0.00114119	0.00133022	0.00110563	0.00123487	0.00142954	0.000995854	0.000991861	0.00170059	0.00070582
					0.00221308	0.000987917	0.00146628	0.00150157	0.00149982	0.00092431	0.00193055	0.00117635	0.00140693	0.00157027	0.00175954	0.000673502	0.000724793	0.00102123	0.00203657	0.000469895	0.00139724	0.00105117	0.00149702	0.000840157	0.00132145	0.00154379	0.00170396	0.0011255	0.00159719	0.00167177	0.00167983	0.00151223	0.00118528	0.00155453	0.0017502	0.00173354	0.00133935	0.00178853	0.00119171	0.00107399	0.00111805	0.00157414	0.000624166	0.00167621	0.00107842	0.00129048	0.00153768	0.00100956	0.000636509
					0.00237859	0.00175913	0.00165697	0.00178899	0.000845235	0.00160868	0.00160474	0.00182316	0.00214815	0.00104891	0.00140878	0.00213519	0.00167624	0.00136076	0.00227653	0.0022561	0.00184274	0.00137476	0.00159764	0.00189457	0.00139805	0.00193705	0.00144617	0.00185821	0.00233776	0.0017128	0.00116281	0.00243563	0.0019822	0.00169195	0.00208234	0.00121111	0.00285616	0.00167075	0.00281526	0.00120126	0.00189802	0.00173265	0.00155375	0.00112434	0.00240608	0.00180104	0.000996888	0.00178534	0.00120755
					0.00182019	0.00157752	0.00136027	0.00120779	0.00162576	0.00182416	0.00139761	0.00146806	0.00121182	0.00144429	0.00117443	0.00138363	0.00266046	0.00128237	0.00126435	0.0021283	0.00219851	0.00102539	0.00117266	0.00154242	0.00161555	0.00152487	0.00158751	0.00131575	0.00119562	0.00149273	0.00139822	0.0015422	0.00163677	0.00180631	0.00167472	0.00198273	0.00173399	0.00209016	0.00208643	0.00118613	0.00121853	0.00180721	0.00142539	0.0016233	0.00200245	0.00191038	0.00182892	0.000827828	0.000661658
					0.00255704	0.00141161	0.00164082	0.00146886	0.00128441	0.00150873	0.00158569	0.00153612	0.00126895	0.0022742	0.00178196	0.0012839	0.00169853	0.00128078	0.00133362	0.00226131	0.00182071	0.00121438	0.00169242	0.00162217	0.0017305	0.00118791	0.00170139	0.00205656	0.00131603	0.000931153	0.00135661	0.00143689	0.001398	0.00194267	0.00179893	0.00165906	0.00145319	0.00185079	0.0016714	0.00113102	0.00133939	0.0019672	0.00155432	0.00129674	0.00170173	0.00164843	0.00157192	0.00132383	0.00123951
					0.00137809	0.00166703	0.00181648	0.0012669	0.00247749	0.00105294	0.00150948	0.00186242	0.00116773	0.00172868	0.00167408	0.000964881	0.000931974	0.00194805	0.0018027	0.00181359	0.00140455	0.00143979	0.00184264	0.00132222	0.00227269	0.000707172	0.00213507	0.00139695	0.00101251	0.00134246	0.00218094	0.00102347	0.00162957	0.00128598	0.00127997	0.00196987	0.0016031	0.00161468	0.00152503	0.00188932	0.00227541	0.00139191	0.00193224	0.00161563	0.00121115	0.00173749	0.00228599	0.000933334	0.00150724
					0.00116872	0.00161397	0.00127848	0.000971551	0.00291544	0.00100665	0.00106566	0.00186886	0.00161706	0.00174904	0.00127498	0.00210964	0.00073307	0.00228287	0.00137366	0.00168017	0.00105718	0.00163302	0.00171467	0.00113431	0.0013613	0.00122848	0.00150103	0.00159704	0.00157537	0.00182771	0.00128532	0.00156803	0.0019551	0.00123973	0.00158092	0.00201769	0.00183856	0.00128592	0.00141549	0.00149524	0.00130439	0.00166748	0.00177493	0.000991574	0.00112997	0.00230037	0.00164351	0.00147079	0.00150327
					0.00178642	0.00139881	0.0011052	0.00148434	0.0019514	0.0010521	0.00141671	0.00162065	0.00151615	0.00205548	0.0012608	0.0022093	0.000982667	0.00280199	0.00165928	0.00171093	0.000891773	0.00191958	0.00133347	0.00139777	0.00106888	0.00149339	0.00164147	0.00178744	0.00114776	0.00123898	0.00124661	0.00146219	0.00153709	0.00169304	0.00144258	0.00127188	0.00198929	0.00111057	0.00169068	0.00111649	0.00157519	0.000973387	0.00207888	0.0011257	0.00185989	0.00161725	0.00144096	0.000928627	0.0013496
					0.00173479	0.00154327	0.00162371	0.00128722	0.00197642	0.00156697	0.00103881	0.00137521	0.00191167	0.000953658	0.000866332	0.00277833	0.00147187	0.00138061	0.00189404	0.00227538	0.00101519	0.00121872	0.00104746	0.00230493	0.00100048	0.00138278	0.00111316	0.00112135	0.00138868	0.00135336	0.000860116	0.00289462	0.00189731	0.00178815	0.00221645	0.000985859	0.00173196	0.00128555	0.00157604	0.0007348	0.00162702	0.00122829	0.00179804	0.000835803	0.00153685	0.00191886	0.00197179	0.00152202	0.00100898
					0.00170408	0.00178653	0.00114424	0.00245768	0.00121794	0.00151649	0.00271061	0.00187113	0.00213562	0.00200564	0.00209125	0.0021878	0.000756443	0.00175702	0.0024615	0.00215916	0.00187725	0.000994975	0.00129432	0.00177124	0.00151601	0.00206958	0.00138954	0.00226747	0.00148009	0.00154689	0.00149382	0.00172004	0.00202578	0.00131838	0.00189697	0.00131596	0.00249572	0.00217574	0.00217538	0.0023075	0.00124706	0.00254127	0.00121361	0.00306756	0.00150497	0.0017255	0.00159242	0.000955292	0.000825014
					0.00167449	0.0016008	0.00105627	0.00208329	0.00064789	0.00209334	0.00199305	0.00174161	0.00185268	0.00191975	0.00183225	0.00151005	0.000760086	0.00225248	0.00147156	0.00151955	0.00247858	0.00121959	0.0013697	0.00196237	0.00135898	0.0015222	0.00102306	0.00180986	0.00092555	0.00206056	0.00153656	0.00164852	0.00165186	0.0011729	0.00123462	0.00190158	0.00267536	0.00119206	0.00164065	0.00174068	0.00174385	0.00192619	0.000996715	0.00197022	0.00202524	0.0013202	0.00124161	0.00164812	0.000679049
					0.00244256	0.00126787	0.00139276	0.00105213	0.0011338	0.00190166	0.00187598	0.00159872	0.00172476	0.00140757	0.00196974	0.00205444	0.0008265	0.00232567	0.00118106	0.00158023	0.00234683	0.000892615	0.000874858	0.00118091	0.00106575	0.0015867	0.00124869	0.00183193	0.000789318	0.00213842	0.00171175	0.0013845	0.00163555	0.00115637	0.000881672	0.00157233	0.00130684	0.0017108	0.00133976	0.00272984	0.00139028	0.00179505	0.0020912	0.0015451	0.00156079	0.00186476	0.00107293	0.00226029	0.00206478
					0.00191886	0.00130556	0.00126674	0.00143272	0.00119674	0.00190456	0.00172156	0.00124159	0.00156025	0.00170568	0.00141538	0.00198674	0.00219329	0.00139602	0.0010726	0.0016081	0.00184801	0.00179535	0.00129121	0.00149343	0.000659456	0.00265177	0.00162808	0.00173295	0.000943495	0.00180234	0.0018096	0.00146884	0.0017112	0.0015799	0.00100643	0.00231396	0.00139658	0.00121416	0.00149853	0.00161651	0.00118973	0.00191323	0.00197544	0.00116813	0.00212177	0.00108441	0.00138516	0.00168872	0.00251665
					0.00188662	0.00173878	0.00120639	0.00142925	0.00123297	0.00190896	0.00139397	0.00110071	0.00110746	0.00179723	0.00132864	0.00143983	0.00317442	0.000805754	0.0011015	0.00151579	0.00199385	0.00204838	0.00155079	0.00114933	0.000666304	0.00238321	0.00217111	0.00123198	0.00100609	0.00159227	0.00188818	0.00127986	0.00193603	0.00110251	0.000991614	0.00157604	0.00145225	0.00159581	0.0016022	0.00157484	0.00114155	0.00178647	0.00163586	0.00111693	0.00207401	0.00127383	0.00169098	0.00120487	0.00242107
					0.0013657	0.00138569	0.00118739	0.00161351	0.00105622	0.00175381	0.00110473	0.0012588	0.00183456	0.00158083	0.00174401	0.0016671	0.0034717	0.00035689	0.00114491	0.0016913	0.00240759	0.00112181	0.00149561	0.00135879	0.000990638	0.0021858	0.00193833	0.00122226	0.00164857	0.00145946	0.00196044	0.00107613	0.00156969	0.00144962	0.00177548	0.000939684	0.00107202	0.00231194	0.00155369	0.00128059	0.00153134	0.00175109	0.00184239	0.000516329	0.00157705	0.000970375	0.00161832	0.00141155	0.00178105
					0.00182494	0.0013909	0.00102243	0.00142278	0.00168084	0.00176366	0.00100585	0.00147971	0.00217362	0.00159521	0.00131629	0.00214871	0.00202294	0.00047058	0.00131557	0.00132854	0.00244225	0.00100458	0.00114274	0.00154885	0.00129278	0.00162359	0.00142678	0.00170683	0.00178756	0.00112294	0.00168249	0.00172958	0.00139341	0.00103011	0.00206709	0.000997087	0.00094649	0.00260062	0.00151364	0.00187354	0.00118456	0.00208701	0.000927842	0.00196408	0.00167571	0.00142238	0.00209925	0.000953179	0.000985728
					0.00221736	0.00123044	0.00302054	0.00137793	0.00195862	0.00156874	0.00217139	0.00191932	0.00216572	0.001407	0.00134481	0.00278171	0.00169801	0.00216198	0.00181618	0.001211	0.00268495	0.00128567	0.00155271	0.00189938	0.00172664	0.0018145	0.00122109	0.00217723	0.00189156	0.00157641	0.00195417	0.0013649	0.00121632	0.0022968	0.00121459	0.00341535	0.00340329	0.000973693	0.0024969	0.000985999	0.00174511	0.00116745	0.00207819	0.000876026	0.00178173	0.00161119	0.00108938	0.00159285	0.00122756
					0.00158569	0.00103846	0.00187845	0.00114653	0.00199033	0.00129811	0.00189628	0.00138279	0.00199682	0.00125266	0.00194301	0.00174031	0.000990299	0.00184314	0.00202492	0.00204333	0.00179585	0.00109283	0.00104864	0.00129925	0.00113527	0.00228019	0.00183211	0.0013325	0.00201451	0.00127904	0.00185437	0.00130176	0.00128814	0.000933146	0.00111672	0.00241101	0.00303323	0.00107645	0.00157769	0.00156008	0.00142178	0.00163473	0.00229405	0.000703172	0.00126275	0.00174366	0.000945094	0.00160945	0.000881802
					0.0014528	0.00164955	0.00148158	0.00177388	0.00197697	0.00101086	0.00196114	0.00128551	0.00231339	0.00128315	0.00189898	0.00125531	0.001147	0.00143728	0.00209255	0.00172407	0.00168463	0.00146793	0.00102718	0.00191758	0.00173165	0.00137989	0.00179618	0.00113768	0.00193064	0.00138684	0.00130792	0.00152487	0.0015361	0.00147507	0.00143014	0.0012256	0.00228106	0.00086918	0.00138155	0.00155302	0.00143901	0.00119053	0.00137199	0.00145807	0.00154927	0.00192634	0.000917613	0.00194729	0.00148691
					0.0011788	0.00214265	0.00134692	0.00170103	0.00220114	0.00127802	0.00202238	0.00146269	0.00112686	0.00215961	0.0018334	0.0011394	0.00135917	0.00106198	0.00194111	0.00148065	0.00144869	0.00169414	0.00123473	0.00180207	0.00167981	0.0010067	0.00174592	0.00170744	0.00132928	0.00177641	0.0014502	0.00195445	0.00121	0.00181982	0.0022643	0.00084554	0.00130988	0.00153195	0.00089224	0.00200784	0.00145041	0.00195486	0.00157698	0.00153746	0.00166483	0.00176759	0.0021484	0.00113777	0.00159572
					0.00143765	0.00209795	0.00119616	0.00144739	0.00245601	0.00130673	0.00192748	0.00127199	0.00116615	0.000992809	0.00156427	0.00142013	0.00149061	0.00138069	0.00172061	0.00155461	0.00144961	0.00143077	0.00135551	0.00159222	0.00134849	0.000987538	0.00179795	0.0020004	0.000985744	0.00186701	0.0014331	0.00174474	0.00156756	0.00157374	0.00186496	0.00133154	0.00114008	0.00235029	0.00162398	0.0016972	0.00149762	0.00193213	0.00176542	0.00148276	0.00175569	0.00149117	0.00186403	0.000810073	0.00123153
					0.00202237	0.00174926	0.00123089	0.00151027	0.00220918	0.00107957	0.00155229	0.00147677	0.00126053	0.00140054	0.00155914	0.0016304	0.00104665	0.00147067	0.0017521	0.00112052	0.00216148	0.00152154	0.00136514	0.00185105	0.00205269	0.00143233	0.00124611	0.0014972	0.000594013	0.00279199	0.00143246	0.00144563	0.00159134	0.00140171	0.00158837	0.000982923	0.00128242	0.00214364	0.00195724	0.00114257	0.00118774	0.00150768	0.0018128	0.00103577	0.00180158	0.00153622	0.00130167	0.000817793	0.00135441
					0.00237429	0.00104389	0.000896203	0.00213709	0.00171312	0.001996	0.00129029	0.0021985	0.00153518	0.00131894	0.00154333	0.00256345	0.00105733	0.00247131	0.00200959	0.000946814	0.00216655	0.00102014	0.000950328	0.00131499	0.00160638	0.00123989	0.00154189	0.00184806	0.00119589	0.00144717	0.00178304	0.000893014	0.00122593	0.00194138	0.00133638	0.00134912	0.00181417	0.00115035	0.00333937	0.000775585	0.0014142	0.00182446	0.00191543	0.000892882	0.00120718	0.00142507	0.00136695	0.000768314	0.00108626
					0.00257388	0.0013254	0.000887142	0.00275836	0.00249699	0.000913357	0.00177512	0.00141606	0.0013503	0.00194214	0.00214071	0.00135291	0.00209248	0.00162338	0.00103579	0.00191793	0.00203994	0.00151135	0.00225081	0.0012062	0.00145508	0.00115322	0.00286888	0.00092355	0.00168257	0.00119197	0.00119179	0.00155666	0.00187044	0.00188214	0.0012539	0.00141396	0.00370436	0.00121758	0.00189574	0.00123835	0.0017551	0.00126361	0.00134798	0.00143793	0.0024193	0.00135855	0.00165509	0.00196791	0.00126105
					0.00207691	0.00149893	0.00156856	0.00140142	0.00143191	0.00149683	0.000598276	0.00142405	0.00129698	0.00146652	0.00160625	0.00105201	0.00216351	0.00144972	0.000836819	0.00173256	0.00186455	0.00119224	0.00106911	0.00142043	0.00166859	0.000727827	0.0016489	0.00113385	0.00186396	0.00116935	0.00240417	0.00105877	0.00190211	0.00146458	0.00145578	0.00133201	0.00175665	0.00124105	0.00151446	0.00140329	0.00197881	0.00209807	0.000987856	0.00266786	0.00182706	0.000833443	0.00118025	0.00178162	0.00134298
					0.00131514	0.00179064	0.00157885	0.00201272	0.00176395	0.00169617	0.00116865	0.00226073	0.00134325	0.00201919	0.00132045	0.00142331	0.00208733	0.00123071	0.00106056	0.00183072	0.00188388	0.00159237	0.00123082	0.00138947	0.00176492	0.0010619	0.00183234	0.0014964	0.00248067	0.00149589	0.0023314	0.00102641	0.00156556	0.00147701	0.00156342	0.00182025	0.00074545	0.00196607	0.00148476	0.00161291	0.00233359	0.00138782	0.00101335	0.00193711	0.00181111	0.00144185	0.000778607	0.00202131	0.00173961
					0.00140114	0.00154439	0.00187279	0.00126338	0.0012323	0.00157892	0.00154373	0.00239328	0.00209054	0.000917588	0.00164054	0.00120697	0.00211711	0.00125449	0.00124654	0.00166566	0.00156958	0.00156241	0.00143765	0.00134042	0.00144775	0.001183	0.00144388	0.00219852	0.00131144	0.00168429	0.00207176	0.0012459	0.00103616	0.00164783	0.00186614	0.00121537	0.00113597	0.00199785	0.00120491	0.00161611	0.00174118	0.00167512	0.00187872	0.00121279	0.00112813	0.00134633	0.00135164	0.00199693	0.00145304
					0.001206	0.00183405	0.000788278	0.0014834	0.00125229	0.00146795	0.0014653	0.00199692	0.00212248	0.00122527	0.00176551	0.00114246	0.00189322	0.00161978	0.00135746	0.0013846	0.00131064	0.00144103	0.00114205	0.00112492	0.000837543	0.00189822	0.00134402	0.0021595	0.00200145	0.00104488	0.00168957	0.000824341	0.00132606	0.00197614	0.0017755	0.00100737	0.00116289	0.00132127	0.00107014	0.00179251	0.00174928	0.00204469	0.00214126	0.000775632	0.00106009	0.00150645	0.00139264	0.00112469	0.0012802
					0.00110033	0.00153221	0.00140932	0.00132705	0.00140006	0.00114428	0.00117082	0.00171468	0.00189902	0.000783195	0.00163274	0.00147205	0.00120771	0.00140939	0.00120083	0.0016639	0.00148954	0.00197638	0.000929016	0.00114216	0.000649359	0.00236065	0.00177886	0.00147606	0.00205142	0.0010309	0.00146729	0.00131795	0.00134718	0.00166113	0.00149488	0.000974679	0.00176119	0.0012561	0.000634695	0.00212063	0.00189107	0.00125904	0.00187084	0.00101271	0.000851817	0.00125715	0.00167522	0.00124263	0.00135473
					0.00117549	0.00143699	0.00122289	0.00180678	0.0013611	0.00132766	0.00162826	0.00173449	0.00177005	0.00148955	0.00125633	0.0013638	0.00135226	0.00178879	0.00148532	0.00116885	0.00156631	0.0019191	0.00166088	0.000947747	0.00132773	0.00194444	0.00231172	0.00150209	0.00188733	0.00137377	0.00148705	0.00110128	0.00138688	0.00160253	0.00168347	0.00110033	0.00267732	0.000986781	0.000800364	0.00180225	0.00241315	0.00130823	0.00215891	0.00101571	0.00161978	0.00129122	0.00165992	0.00209934	0.00109391
					0.00143904	0.00148992	0.00161382	0.00160637	0.00255062	0.00109144	0.00162655	0.00121483	0.00284669	0.00118636	0.00139208	0.0012082	0.00247347	0.00143789	0.00133937	0.00246633	0.00216805	0.00189031	0.00166134	0.00130658	0.00153778	0.00121868	0.00204575	0.00126033	0.00124609	0.00208622	0.00190784	0.00132492	0.00111897	0.00184311	0.00139889	0.0010862	0.00224715	0.00165345	0.00113585	0.00250047	0.00117707	0.000951336	0.00201546	0.00158792	0.00102158	0.00181447	0.00242815	0.000739037	0.00125247
					0.00130845	0.00153284	0.00206598	0.00145661	0.00101809	0.00109221	0.000649549	0.00128613	0.00190777	0.000734511	0.00186634	0.000603353	0.00215478	0.000858999	0.00164421	0.0014809	0.00220618	0.00098158	0.0012689	0.00134247	0.0015372	0.00129272	0.00118636	0.00156458	0.00118566	0.00152756	0.00168929	0.00119151	0.00133698	0.00127036	0.00160053	0.000881115	0.00124143	0.00101816	0.000990164	0.00202586	0.00120316	0.00177423	0.00198545	0.0011914	0.00101297	0.00145764	0.00180025	0.00125062	0.000913197
					0.001163	0.00168858	0.0024295	0.00161743	0.00156764	0.00145996	0.00113273	0.00155148	0.00205411	0.00198344	0.00176225	0.00104078	0.00179747	0.00128421	0.00141755	0.001326	0.00151912	0.0014967	0.000609435	0.00203119	0.00148683	0.00174789	0.00154494	0.00115738	0.000762479	0.00166468	0.00101691	0.00154562	0.00174488	0.00155094	0.00145892	0.00160307	0.00137934	0.00151588	0.00166387	0.0013102	0.00126369	0.00146426	0.00229889	0.00106639	0.00134787	0.00108053	0.00200528	0.00120854	0.00127381
					0.00122901	0.00145679	0.00153941	0.00150733	0.00136925	0.00118218	0.00124571	0.00178066	0.0019707	0.00120987	0.00183797	0.00109902	0.00140442	0.00105883	0.00162179	0.00153643	0.000846745	0.00138713	0.000740847	0.00218717	0.00091066	0.00210259	0.00117037	0.000992039	0.00121679	0.00164755	0.000865836	0.00136004	0.00205717	0.00108078	0.00163632	0.00197806	0.00149567	0.00143013	0.00143695	0.000959493	0.0013773	0.00165902	0.0020534	0.00107769	0.000976429	0.00181865	0.00104801	0.00157957	0.00141343
					0.00107623	0.00180938	0.0019095	0.00147625	0.00151286	0.00145639	0.00106022	0.0015346	0.00184179	0.00131176	0.000951086	0.00153567	0.0016862	0.00122535	0.00166362	0.0011027	0.000954479	0.00218596	0.000794802	0.00259521	0.00115715	0.00175399	0.00102654	0.00139334	0.00170017	0.00132875	0.00125114	0.00137228	0.00127357	0.000939938	0.00128511	0.00182917	0.00112613	0.00149246	0.00133889	0.00127735	0.00123345	0.00140323	0.000960435	0.00150027	0.00139493	0.00137548	0.00140081	0.00146777	0.00157213
					0.0011343	0.00149783	0.00147203	0.00136382	0.00166703	0.00132429	0.000861136	0.00180312	0.00255187	0.000840133	0.000784444	0.00231463	0.00101729	0.00123325	0.00192098	0.00141989	0.000822591	0.00202494	0.000799419	0.00162296	0.00151994	0.00132247	0.00120525	0.000809429	0.00110841	0.00186303	0.000946611	0.00185179	0.00130308	0.000576085	0.00108178	0.000923068	0.0010985	0.00176428	0.00189184	0.00116586	0.00143935	0.0011687	0.00156565	0.0014939	0.00140902	0.00167065	0.00151845	0.00108002	0.00120039
					0.000939592	0.00153503	0.00182689	0.00125734	0.00179293	0.00125626	0.00117046	0.0012324	0.0019411	0.000980629	0.000741751	0.00345113	0.0014065	0.00138217	0.00205862	0.00126692	0.0015392	0.00109818	0.00150353	0.00111283	0.000734316	0.00189937	0.00119331	0.00165116	0.00155578	0.00162469	0.00170893	0.00112506	0.00114606	0.00124578	0.00146569	0.00105424	0.00111342	0.00117902	0.00108986	0.00131251	0.0020685	0.000870135	0.00114729	0.00165609	0.00106541	0.00180633	0.00201021	0.000944979	0.00146423
					0.00147211	0.00159033	0.00126015	0.0019386	0.0014101	0.00175442	0.00159624	0.00124803	0.00176722	0.00160034	0.00190546	0.00120078	0.00171985	0.00113689	0.00350431	0.00090499	0.00189942	0.00146493	0.00180088	0.00152936	0.00198114	0.00120775	0.00119504	0.00209333	0.00224689	0.00187732	0.00179012	0.00241108	0.00228345	0.00118155	0.00159778	0.00213857	0.00135988	0.00196757	0.00159791	0.00156075	0.00126166	0.00180185	0.00231448	0.000759553	0.00100427	0.00434917	0.00191704	0.00131644	0.000897688
					0.00170278	0.00113784	0.00142878	0.00181516	0.00106253	0.00252739	0.00154962	0.00199006	0.00169337	0.00142165	0.000903849	0.0019774	0.0018025	0.00147183	0.00317787	0.00102216	0.00114357	0.00219579	0.0019145	0.00166454	0.00155132	0.00230717	0.000746825	0.00209807	0.00188359	0.00139149	0.00196882	0.00101268	0.00147122	0.00102327	0.00209883	0.00149074	0.00123893	0.00174893	0.00104898	0.00200587	0.000984691	0.0018817	0.00223402	0.00125507	0.000981755	0.0033158	0.0025368	0.00117115	0.000905052
					0.00192822	0.00109251	0.00134619	0.00198477	0.00142677	0.0014615	0.00111073	0.00174551	0.00163708	0.00116948	0.00113951	0.00133703	0.0016549	0.0014565	0.00209061	0.00140505	0.00216288	0.00193326	0.00189699	0.0013433	0.00173539	0.00175278	0.00129522	0.00176161	0.00201033	0.00154966	0.00239029	0.00132037	0.00131609	0.00124588	0.00176158	0.00134188	0.00131589	0.0019801	0.00129279	0.00250904	0.00155991	0.00166181	0.00152073	0.00132524	0.00159478	0.00197451	0.00246822	0.00154917	0.00194311
					0.0017231	0.0015305	0.00190888	0.00168564	0.00174701	0.00153803	0.00114725	0.00111504	0.00148663	0.00134009	0.00127281	0.00191412	0.00130014	0.00210555	0.00143505	0.00176135	0.00169548	0.00241955	0.00192508	0.00199692	0.00159165	0.00134193	0.00126113	0.00179728	0.00138479	0.00147528	0.00179518	0.0011149	0.00147507	0.0020433	0.0013671	0.00178623	0.00146841	0.00155267	0.00129189	0.00155531	0.00178535	0.00120627	0.00112899	0.00245225	0.00241126	0.000969949	0.00261639	0.00111271	0.0015853
					0.00155471	0.00138838	0.00130769	0.00187066	0.00236984	0.000845886	0.00106901	0.00127699	0.00114897	0.00154464	0.00193303	0.00164368	0.00147084	0.00204316	0.000655548	0.00213836	0.00178347	0.00179839	0.00201351	0.000879473	0.00147901	0.0012051	0.00135407	0.00141771	0.00147678	0.00199094	0.00133782	0.002151	0.00117801	0.00207373	0.00187108	0.00146483	0.000896023	0.0018202	0.00131138	0.0015645	0.0019411	0.00149516	0.00140866	0.00154622	0.00240936	0.000572485	0.00244751	0.00115561	0.00218139
					0.00208967	0.000965556	0.00132905	0.00168752	0.00263111	0.000759654	0.00100057	0.00169829	0.00160036	0.00137597	0.00127308	0.000708264	0.00177512	0.00146939	0.00134056	0.00176926	0.00126773	0.00151613	0.00199455	0.00101961	0.00177008	0.00108082	0.00137106	0.00158034	0.00141886	0.00192834	0.00236099	0.00103798	0.000765738	0.00200571	0.00149638	0.00177868	0.00111198	0.00181577	0.00164752	0.00134964	0.00127384	0.00189405	0.00138948	0.00157298	0.00098485	0.00106502	0.00214469	0.00119746	0.00164232
					0.00163667	0.00133782	0.00122605	0.00203101	0.00208187	0.00126933	0.00097423	0.00143488	0.00120122	0.00185426	0.00143488	0.00133537	0.0020578	0.00142836	0.00221566	0.00122223	0.00158093	0.0012864	0.00222492	0.000934442	0.00195619	0.000963676	0.00165197	0.00144594	0.00124896	0.00166631	0.0022169	0.00150286	0.00157618	0.00124877	0.00108026	0.002744	0.00105921	0.00159548	0.00162275	0.00176071	0.00163103	0.00125652	0.0015788	0.00101757	0.000884324	0.00221417	0.00216874	0.000796441	0.00141168
			j
[truncated: 56 more columns]

## Sheet: Figure 4
Figure 4
		Ideal ANN (software baseline)	Memristive ANN (without non-idealities)	Memristive ANN (with non-idealities)	2 memristive ANNs (with non-idealities)	3 memristive ANNs (with non-idealities)	4 memristive ANNs (with non-idealities)	5 memristive ANNs (with non-idealities)
	Accuracy (%)	96.04	95.87	90.65	94.19	95.34	95.26	95.64
		95.89	95.76	91.05	91.77	94.42	95.77	95.63
		95.84	95.67	92.44	95.17	94.14	95.38	95.61
		95.83	95.54	93.09	94.3	95.67	95.67	96.04
		96.22	96.12	92.3	93.62	91.42	95.61	95.72
		95.87	95.82	92.45	95.1	93.03	95.02	95.79
		96.17	96.19	90.39	95	95.7	95.4	94.96
		96.02	95.69	90.14	94.3	94.3	95.13	95.38
		95.6	95.62	93.01	93.79	94.67	95.43	95.24
		95.94	95.67	92.02	92.33	95.32	95.51	95.73
		96.05	95.99	84.72	91.23	95.46	95.13	95.95
		95.66	95.63	89.14	94.12	93.29	95.17	95.64
		96.02	95.85	85.52	94.1	94.87	95.94	95.87
		96.22	95.35	82.15	94.55	93.54	95.43	95.97
		96.4	96.04	87.25	94.04	95.27	95.21	95.74
		96.02	95.92	93.98	91.36	94.89	95.06	95.75
		95.86	95.73	92.87	93.95	95.02	95.61	95.77
		96.25	96.15	89.16	95.29	94.76	95.99	96.27
		95.8	95.58	92.41	93.47	92.36	95.45	95.82
		95.71	95.69	90.59	94.49	94.31	95.28	95.59
		95.91	95.71	90.1	94.04	94.97	94.72	95.87
		96.16	96.15	89.34	93.85	95.3	94.36	95.79
		95.81	95.62	88.85	91.51	95.91	94.35	95.87
		96.38	96.2	91.6	94.92	94.49	95.64	95.13
		95.82	95.6	92.64	95.08	94.16	94.99	95.18
				92.42	94.36	94.25	95.33	95.46
				91.97	92.93	95.08	95.39	95.35
				90.99	93.6	94.63	95.22	95.73
				91.01	94.98	95.06	95.84	95.34
				88.97	94.7	95.4	95.52	95.45
				90.13	92.95	95.49	95.12	95.55
				93.46	93.3	94.92	96.12	95.65
				87.84	93.1	93.54	94.45	95.62
				91.9	94.77	95.22	94.87	95.82
				89.1	92.47	94.07	93.3	94.27
				89.44	93.63	94.76	95.35	95.41
				84.42	94.45	94.83	95.67	96.2
				87.97	94.36	94.97	95.43	95.25
				85.24	93.32	95.7	95.5	95.34
				94.29	93.52	94.9	95.6	95.54
				90.04	94.2	94.88	95.59	95.13
				92.99	94.21	95.04	95.55	95.67
				91.95	92.42	95.54	95.63	95.55
				92.5	93.46	94.59	94.25	95.5
				90.1	95.14	93.52	95.16	95.52
				86.76	94.56	95.65	94.79	95.17
				89.02	93.92	95.55	94.66	95.26
				87.33	94.03	94.47	95.34	95.73
				91.12	95	93.75	95.02	95.48
				83.8	94.31	95.12	95.47	95.94
				92.49	94.54	94.67	95.84	95.84
				92.83	94.3	94.86	95.26	95.45
				84.66	93.51	95.06	94.95	95.15
				85.25	94.24	94.84	95.13	95.7
				91.29	93.33	95.19	94.53	95.64
				87.75	93.75	94.87	95.83	94.73
				92.7	94.46	93.2	96.11	95.61
				92.98	92.73	94.39	94.51	95.63
				94.24	93.41	94.72	95.36	95.5
				92.56	92.47	95.19	95.58	95.47
				91.98	94.54	95.34	95.34	95.78
				91	93.43	93.87	95.32	95.48
				92.98	95.05	94.52	94.91	95.6
				93.5	93.3	95.88	94.76	95.51
				89.95	93.52	94.59	95.37	95.6
				91.83	93.7	95.15	94.69	95.63
				91.35	94.47	94.56	93.87	95.56
				95.25	91.84	93.7	95.49	95.67
				91.26	91.94	95.68	95.49	95.59
				91.86	93.55	93.99	95.61	95.59
				88.04	94.84	94.56	94.21	95.75
				91.03	93.76	94.3	95.16	95.38
				91.12	95.01	94.91	93.57	95.26
				90.61	92.79	94.75	95.47	95.54
				92.27	92.76	94.71	95.08	95.15
				93.58	94.01	94.81	95.64	95.97
				92.94	94.53	94.56	96.08	94.62
				93.06	93.99	95.43	95.36	95.42
				86.87	91.86	95.64	95.7	95.93
				92.3	91.87	93.18	95.27	95.38
				89.2	94.64	94.84	93.96	96.1
				93.53	90.32	95.36	95.13	95.82
				88.88	94.77	95.02	95.28	95.79
				93.29	94.39	95.33	95.02	95.78
				91.49	94.54	94.61	95.37	94.45
				81.28	95.05	94.79	94.76	95.34
				81.27	93.43	95.44	95.97	95.72
				87.96	92.91	94.26	95.47	95.72
				82.35	94.32	94.94	95.68	95.29
				92.14	94.15	90.63	94.8	95.19
				93.69	94.35	94.99	96.1	95.02
				91.73	93.71	94.31	95.76	95.85
				89.09	95.23	94.94	96	95.82
				90.69	93.54	94.66	94.83	95.43
				84.96	95.31	94.03	94.62	95.13
				82.7	94.05	94.78	95.8	94.95
				92.47	91.08	93.18	95.71	95.56
				82.96	94.99	94.68	95.69	95.53
				89.18	94.02	94.1	95.82	95.7
				91.94	93.65	93.91	95.39	95.76
					94.4	95.34	94.28	95.82
					93.8	94.8	95.68	95.59
					90.23	95.83	95.48	95.7
					93.12	95	95.64	96.04
					95.14	93.96	95.01	95.8
					94.13	93.67	95.45	95.3
					93.56	94.62	95.59	95.96
					94.08	92.81	95.09	95.76
					95.51	94.43	94.06	95.76
					93.69	94.59	95.67	95.66
					94.73	92.63	95.11	95.84
					93.25	94.79	95.49	95.29
					94.11	95.96	95.42	95.6
					93.52	95.12	95.88	96.15
					94.95	95.08	94.82	95.74
					92.93	94.82	95.92	95.75
					92.86	95.31	95.11	95.9
					92.11	95.23	94.61	95.3
					92.96	95.21	95.22	95.42
					94.97	94.52	94.81	95.66
					93.92	95.25	95.59	95.5
					94.18	95.1	95.01	95.55
					93.4	91.08	93.91	96.3
					93.15	95.32	94.37	95.99
					93.38	95.39	94.61	95.48
					93.26	94.89	95.22	96.23
					94.34	95.57	94.68	95.44
					95.19	93.99	95.69	95.01
					94.7	94.44	95.86	95.25
					95	94.19	95.8	95.74
					93.93	93.93	95.31	95.88
					93.79	94.99	95.68	95.76
					93.45	95	95.72	95.63
					93.15	95.72	94.88	95.74
					94.56	95.5	95.11	95.2
					94.31	94.94	94.47	95.87
					93.25	95.3	95.48	95.44
					93.09	95.19	96.01	94.1
					92.65	95.33	95.67	94.99
					94.91	95.42	95.75	96.06
					90.51	95.46	95.67	95.73
					89.49	95.21	95.16	95.72
					91.63	95.54	95.65	94.54
					93.67	94.82	94.81	96.06
					93.68	95.37	94.34	95.86
					93.81	95.02	96.07	95.42
					93.43	94.69	95.63	95.19
					91.67	95.04	95.52	95.61
					90.08	94.99	95.65	95.15
					92.31	94.55	95.41	95.4
					95.4	94.88	95.66	95.82
					92.95	95.4	94.25	96.02
					93.83	94.54	94.72	95.46
					94.29	95.28	95.58	95.14
					93.11	95.28	94.93	96.18
					93.63	94.74	95.92	94.78
					93.61	94.95	95.11	94.91
					92.07	94.27	95.47	95.38
					95.25	93.41	95.37	95.69
					94.7	95.21	95.78	95.49
					94.53	94.92	94.63	96.31
					94.05	94.41	94.83	95.91
					91.82	95.02	95.05	95.6
					94.94	94.84	95.59	95.09
					94.91	95.5	95.08	95.64
					93.73	91.32	94.46	94.97
					91.72	94.54	95.4	95.14
					94.11	95.06	94.67	95.8
					94.34	94.06	94.95	95.96
					92.2	95.15	95.55	95.47
					90.22	93.93	94.05	95.83
					93.42	94.74	95.25	95.42
					93.8	94.97	95.46	94.48
					94.04	93.83	95.83	95.74
					94.72	95.46	93.96	95.57
					93.94	95.33	95.72	95.88
					94.43	94.23	95.81	96.03
					93.94	94.77	95.58	95.77
					93.57	95.16	94.98	94.85
					93.97	95.12	95.42	95.75
					89.56	94.72	95.83	95.41
					91.8	94.76	92.43	95.53
					91.85	95.38	95.94	96.25
					94.48	94.47	95.16	96.09
					93.54	94.43	95.57	94.72
					95.04	95.23	95.68	95.03
					94.36	95.15	94.96	94.82
					94.51	94.58	94.51	95.1
					94.15	94.04	95.61	95.91
					93.77	95.27	95.55	95.05
					93.92	93.58	94.31	95.03
					92.79	94.72	94.34	94.79
					92.76	93.9	95.57	95.6
					93.95	95.57	95.44	95.81
					94.85	95.42	95.46	95.2
					94.33	95.11	95.47	96.02
					94.29	94.62	95.6	94.58
					94.61	95.05	95.53	95.8
					95.05	95.49	95.45	95.85
					93.19	95.2	95.29	95.24
					93.43	94.08	94.66	96.1
					94.11	94.9	95.58	94.4
					94.12	94.02	94.29	95.9
					94.49	93.85	94.97	95.96
					95.3	94.61	95.96	95.55
					93.74	95.14	95.3	96.1
					94.55	95.13	95.05	94.63
					94.6	95.5	94.83	95.6
					92.65	95.09	95.12	96.18
					94.74	95.35	95.49	95.96
					93.59	94.83	94.52	96.15
					93.82	94.93	95.14	95.56
					94.06	95.44	95.17	95.62
					94.85	95.21	95.08	95.96
					94.79	95.09	95.59	95.25
					93.81	94.57	95.72	95.82
					93.44	94.98	95.73	95.89
					94.26	95.52	95.87	95.92
					93.67	95.07	95.56	95.86
					90.61	95.21	94.92	95.63
					95.19	94.91	95.53	93.86
					94.12	94.12	95.85	95.49
					94.32	94.54	95.38	94.84
					94.71	95.51	94.34	95.6
					94.62	94.65	95.08	95.16
					94.48	94.6	94.57	96.12
					94.86	95.08	95.12	95.43
					94.48	94.68	95.24	95.84
					93.78	94.51	95.6	96.3
					93.91	94.08	94.8	95.48
					93.01	95.13	95.09	95.72
					94.1	95.64	95.07	95.55
					94.4	94.66	95.12	95.5
					92.89	95.67	94.49	95.73
					94.88	94.88	94.64	95.63
					94.38	94.56	95.43	95.25
					91.64	94.16	95.74	96.07
					94.4	95.41	94.46	94.78
					94.59	95.57	93.46	95.15
					93.48	94.73	95.29	95.2
					94.66	95.57	95.79	95.87
					93.28	93.55	95.08	95.58
					92.9	94.09	94.75	95.57
					92.88	94.82	95.36	95.87
					95.15	94.85	95.52	95.92
					92.35	94.96	95.46	95.13
					92.96	94.64	94.84	95.86
					92.22	95.23	94.65	95.23
					93.35	95.19	95.42	94.85
					94.71	95.16	95.85	95.89
					94.6	94.28	93.26	95.49
					93.28	95.38	96.27	95.91
					92.72	95.33	95.41	95.13
					92.56	93.51	94.58	95.91
					94.79	95.24	95.52	96.18
					92.43	95.11	95.83	95.38
					94.95	95.33	95.76	95.31
					92.66	94.92	96.05	95.23
					95.24	94.72	95.13	95
					90.39	95.83	95.45	95.75
					93.36	93.94	95.4	94.89
					94.5	95.38	95.89	95.97
					93.7	94.42	95.25	95.9
					93.2	93.31	95.52	94.57
					95.28	92.75	95.34	95.28
					95.23	94.3	95.95	95.66
					95.36	94.82	95.74	95.52
					93.53	93.33	94.02	95.42
					93.75	94.42	94.81	96.02
					93.14	94.38	95.54	95.22
					89.5	94.03	95.72	95.45
					93.99	95.34	95.87	95.43
					95.17	95.24	95.86	95.84
					93.87	95.47	95.98	95.58
					95.26	94.96	95.32	96
					95.16	93.17	95.61	94.25
					92.46	93.9	95.5	95.73
					93.4	94.72	95.59	95.08
					94.96	95.08	94.33	95.79
					92.69	93.44	95.55	95.87
					93.23	93.85	95.73	95.79
					94.3	95.39	95.39	96.01
					91.89	95.91	95.47	95.87
					91.01	95.51	95.56	95.79
					93.43	94.16	95.79	95.41
					93.55	94.53	95.19	95.36
					93.92	95.26	94.44	95.54
					88.15	95.06	95.25	95.36
					93.6	94.62	95.29	95.29
					94.62	94.25	95.82	95.94
					93.22	95.3	95.64	94.84
					94.1	95.46	94.58	95.66
					92.86	94.85	95.48	95.98
					93.52	95.49	95.49	95.98
					95.12	94.98	93.6	95.79
					92.93	92.72	95.49	95.57
					93.1	95.42	95.49	95.95
					93.53	93.94	95.49	95.62
					93.48	95.33	95.85	95.71
					94.29	95.54	95.34	95.58
					94.89	93.96	95.2	95.89
					94.42	94.76	95.48	95.54
					88.16	94.71	94.08	96.09
					93.9	95.06	95.56	95.69
					91.02	94.68	95.16	95.12
					94.68	94.83	94.49	95.86
					94.52	94.48	94.76	96.19
					94.2	95.01	94.49	94.79
					91.8	94.41	94.57	93.61
					94.9	94.78	93.02	95.22
					92.68	95.06	95.31	95.18
					95.47	94.77	95.58	96.2
					93.36	95.1	95.69	94.89
					94.64	95.35	95.94	95.3
					93.22	95.13	95.75	95.94
					93.17	94.09	94.62	95.26
					93.81	95.85	95.82	95.57
					94.17	95.39	95.42	95.1
					89.03	94.77	95.79	95.18
					94.1	95.26	95.13	95.25
					93.5	95.22	95.01	95.49
					95.45	92.71	95.15	95.38
					92.64	94.42	95.3	95.23
					91.28	94.25	95.28	94.16
					93.32	94.73	94.4	95.22
					93.43	95.37	95.02	95.44
					92.18	94.78	95.78	94.83
					91.38	95.06	95.75	95.85
					93.24	94.35	95.63	95.42
					94.05	94.8	95.49	95.59
					92.89	94.07	94.18	95.23
					91.43	93.48	95.67	95.85
					94.85	94.67	95.18	95.54
					92.82	94.76	95.46	95.74
					94.18	95.31	96.04	95.78
					94.23	95.36	95.96	96.08
					93.54	91.92	95.93	95.89
					94.85	95.59	95.56	95.52
					91.87	94.89	93.94	95.83
					94.51	93.84	94.51	95.83
					93.59	95.03	95.81	95.64
					93.9	95.28	95.52	94.89
					92.2	94.72	95.4	94.95
					93.31	94.91	95.06	94.86
					94.9	94.31	95.11	95.44
					94.73	92.83	95.91	95.68
					93.19	95.41	95.49	95.5
					93.77	94.49	95.3	95.6
					94.6	94.51	95.34	95.52
					94.67	94.17	95.4	95.29
					94.4	94.88	94.84	95.99
					94.35	94.8	95.17	95.44
					94.19	93.96	94.27	95.93
					90.69	95.38	95.11	94.96
					92.99	95.02	95.06	95.94
					94.59	94.54	95.92	95.18
					93.82	94.69	94.58	95.38
					92.95	95.57	95.56	95.94
					92.1	94.6	95.34	95.25
					94.94	92.36	94.92	96.02
					95.43	95.54	95.9	94.91
					94.35	95.11	95.71	96
					94.09	93.99	95.18	95.05
					94.68	95.67	95.41	95.76
					93.5	95.35	94.87	96.18
					92.35	95.3	95.69	95.33
					93.76	94.64	95.07	94.72
					92.89	94.72	95.67	95.64
					93.98	94.96	94.68	95.06
					93.3	93.93	95.73	95.98
					93.05	95.11	95.16	96.22
					94.61	92.75	95.13	95.31
					94.84	95.36	95.24	95.08
					94.5	95.31	95.78	95.85
					93.59	95.72	95.45	95.54
					93.82	95.54	95.87	95.62
					89.48	95.82	94.99	95.84
					94.66	95.11	95.28	95.12
					93.69	94.56	95.47	95.88
					91.13	95.52	94.58	95.86
					94.39	94.83	93.92	95.27
					89.73	95.74	95.11	95.92
					93.34	95.02	95.7	95.72
					93.86	94.05	95.98	95.5
					95.38	95.61	95.24	96.13
					94.85	94.96	95.46	95.86
					94.26	94.9	95.32	96.2
					94.59	95.25	94.48	95.44
					93.92	95	95.33	95.49
					92.75	95.73	94.97	95.1
					89.38	95.22	95.49	95.67
					91.19	94.92	95.17	95.84
					95.04	95.65	96.05	95.85
					93.59	95.69	95.79	96.04
					94.02	93.86	93.08	95.19
					91.47	94.05	94.63	96.1
					94.52	94.92	95.56	96.06
					95.29	95.72	95.66	96.2
					93.53	95.01	95.54	95.9
					90.4	94.75	95.81	96.02
					92.27	93.89	95.55	95.59
					95.22	95.04	95.85	95.25
					93.1	95.48	95.28	96.05
					93.84	95.01	94.5	93.93
					93.75	94.25	95.36	95.75
					92.92	95.45	95.93	94.99
					93.06	95.15	94.89	95.52
					93.06	94.44	95.37	95.62
					92.86	95.13	95.42	95.19
					93.11	92.07	95.62	96.08
					93.52	94.15	95.67	95.53
					94.43	94.67	94.88	95.4
					93.71	94.92	95.58	95.13
					94	94.73	95.87	94.62
					94.88	94.82	95.87	96.19
					94.75	94.76	94.64	95.11
					94.5	95.4	93.98	95.84
					93.14	94.66	95.82	95.59
					92.59	95.27	95.43	95.25
					90.17	95.73	95.47	95.63
					94.82	94.39	94.89	95.97
					93.94	93.44	95.2	95.82
					93.78	95.07	94.54	96
					91.61	94.56	95.66	95.5
					93.99	94.68	95.51	95.57
					90.51	94.96	95.51	95.36
					94.05	95.71	95.52	94.56
					93.52	95.16	95.76	95.59
					94.55	94.76	95.35	95.6
					94.31	94.12	94.73	96
					94.21	95.13	95.18	95.65
					93.62	93.02	94.23	95.04
					88.41	95.13	95.68	95.45
					93.86	93.38	95.32	95.36
					95.08	94.89	95.92	94.98
					94.14	95.44	95.32	95.69
					94.23	94.83	95.71	96.09
					94.71	94.66	94.86	95.61
					94.7	95.27	95.18	95.62
					93.8	94.31	95.7	95.43
					92.88	94.95	94.95	96.02
					94.05	93.73	94.26	95.96
					92.71	95.79	95.71	95.31
					93.79	95.01	94.41	95.79
					94.28	93.68	95.5	95.75
					93.59	92.82	95.92	95.93
					94.55	94.35	95.32	95.41
					88.75	95.38	95.3	95.44
					95.03	95.44	93.93	95.87
					94.14	94.36	95.67	96.01
					93.94	95.36	95.85	95.81
					93.27	95.24	95.05	96.04
					91.48	95.33	95.44	95.58
					94.41	94.66	95.76	96.16
					94.9	95.68	94.79	95.68
					92.85	94.86	95.98	95.25
					94.63	95.9	95.02	94.72
					94.95	94.22	94.84	95.53
					93.92	95.32	94.46	95.27
					95.59	94.29	95.39	95.75
					90.4	94.96	95.88	95.24
					91.7	94.37	95.65	95.17
					93.66	92.58	95.21	95.28
					93.78	95.62	95.81	95.72
					92.91	93.5	95.64	95.66
					94	94.25	94.91	95.49
					91.59	94.7	95.73	95.26
					92.25	93.86	95.47	94.71
					94.16	95.25	95.44	95.44
					91.76	95.17	95.73	95.76
					93.94	94.8	92.76	95.72
					94.49	94.37	95.66	95.16
					94.4	94.67	95.47	95.97
					89.53	94.35	94.85	95.59
					93.38	95.32	94.42	95.57
					94.57	95.58	94.64	95.45
					92.98	95.16	95.17	95.43
					91.54	94.96	95.77	95.26
					92.92	95.57	95.29	95.92
					95.21	93.68	95.49	95.65
					94.67	95.34	95.15	95.74
					95.68	94.45	93.97	96.03
					94.9	93.67	95.91	95.29
					93.59	94.34	95.59	95.07
					93.34	95.23	95.18	95.5
					90.18	94.88	95.8	95.59
					94.55	94.85	95.68	95.82
					93.17	95.24	95.05	95.64
					94.17	95.12	95.68	95.12
					91.85	95.4	95.63	95.81
					94.29	95.18	94.86	95.95
					94.43	94.06	95.31	95.65
					92.47	94.86	95.44	95.81
					94.54	94.93	95.93	94.37
					92.4	95.21	95.55	96.28
					93.39	94.37	95.32	95.69
					93.05	94.18	95.1	96.16
					94.52	95.35	95.55	94.34
					91.26	94.13	95.61	95.54
					91.68	94.16	95.17	95.86
					94.56	94.46	95.45	95.48
					93.92	95.21	93.29	95.85
					94.37	95.04	93.14	96.19
					92.53	93.35	95.5	95.8
					94.8	94.85	94.28	95.9
					93.72	94.14	95.58	96.03
					92.89	94.78	94.54	95.34
					95.15	94.9	95.05	96.02
					91.05	94.89	95.61	95.56
					94.78	95.57	95.38	95.91
					92.83	94.29	94.65	96.03
					94.17	95.52	94.31	95.74
					93	94.64	95.74	95.03
					93.69	94.23	95.58	95.65
					93.96	94.65	95.97	95.19
					93.88	94.69	94.88	95.43
					91.94	94.05	95.36	94.93
					94.03	93.97	93.86	95.71
					92.45	93.47	94.8	95.57
					89.75	93.65	95.21	95.88
					94.01	94.61	95.41	95.33
					92.54	95.72	95.67	95.86
					93.09	94.54	95.03	94.52
					94.63	93.69	95.7	95.53
					93.39	93.93	95.33	95.4
					94.08	93.78	95.77	95.64
					92.71	91.22	95.52	95.36
					94.24	93.96	94.26	95.74
					88.38	94.71	94.86	95.88
					94.29	93.65	95.05	95.99
					90.19	94.02	95.26	95.36
					93.69	95.11	94.2	95.47
					92.15	94.04	95.66	95.74
					93.27	94.25	94.85	95.62
					95.28	93.5	95	95.45
					95.18	95.66	94.99	96.16
					93.28	95.28	94.95	95.89
					93.97	94.63	95.17	96.12
					95.29	95.08	95.37	95.19
					94.34	95.56	95.86	95.92
					95.13	94.26	95.58	95.54
					93.76	94.85	94.16	95.56
					92.99	94.59	96.14	95.74
					93.74	93.9	95.58	95.64
					94.63	94.57	94.3	95.91
					93.5	94.58	95.9	94.63
					90.15	95.05	94.71	95.49
					90.81	93.73	95.23	95.91
					94.51	93.53	95.28	95.25
					94.36	93.8	94.76	95.78
					93.2	95.14	93.69	96.09
					91.21	94.78	96.01	95.93
					93.81	95.17	95.95	96.19
					94.06	93.31	94.52	95.75
					92.51	93.5	95.43	96
					93.28	95.26	95.67	96.27
					95.11	95.45	95.17	95.63
					93.76	94.76	95.16	96.08
					94	94.38	95.49	95.69
					93.97	95.01	96	95.44
					93.49	95.61	95.14	95.7
					92.67	95.19	95.6	96.14
					93.89	95.23	95.79	95.66
					93.86	94.59	95.33	96.01
					95.63	93.94	95.6	95.63
					94.35	94.27	95.7	95.26
					93.28	93.33	94.83	95.84
					94.4	93.57	95.67	94.92
					92.31	95.35	95.1	96.03
					93.33	95.19	95.69	95.27
					94.06	94.41	95.94	94.75
					92.9	95.03	95.08	95.41
					94.65	95.08	94.93	95.98
					94.23	95.29	95.79	95.87
					89.94	94.47	95.57	95.58
					92.95	95.38	95.45	95.84
					95.27	94.83	94.2	95.79
					94.44	95.2	94.73	95.86
					95.17	93.92	94.64	96.05
					95.33	95.15	95.59	95.9
					94.01	95.3	94.21	95.62
					95.41	95.58	94.82	95.26
					92.98	94.1	95.01	96.01
					93.99	95.01	96.19	95.82
					89.96	94.68	95.58	94.78
					91.3	94.73	96.13	95.3
					93.48	94.53	94.83	95.52
					94.67	94.73	95.2	95.87
					94.79	95.42	95.91	95.2
					91.79	94.52	95.71	96.07
					91.41	93.89	95.63	96.21
					94.41	94.7	93.44	96.2
					93.09	94.71	96.04	94.92
					94.99	95.44	95.09	95.44
					94.61	94.21	93.19	95.27
					95.01	94.4	94.68	95.06
					94.32	93.61	95.37	95.87
					92.18	94.69	95.8	96.23
					93.63	95.58	95.36	95.58
					92.71	95.24	95.37	96.2
					94.12	94.45	94.8	95.17
					91.39	94.22	95.64	95.3
					92.64	94.91	94.37	96.2
					94.39	94.95	95.59	96.04
					95.24	96.06	95.86	94.65
					95.52	91.72	95.52	95.69
					91.38	95.13	95.68	94.5
					94.19	94.32	95.28	95.63
					95.89	95.4	95.54	95.46
					94.37	95.92	95.63	95.77
					92.4	95.86	95.75	95.93
					95.33	94.46	94.73	95.97
					94.48	94.79	94.68	95.39
					94.9	94.98	94.26	95.94
					94.76	95.62	95.4	95.41
					93.56	95.27	95.24	95.65
					95.38	93.31	94.54	95.2
					94.59	94.74	94.74	95.67
					94.81	95.51	95.93	95.87
					93.86	95.02	95.63	95.56
					95.11	94.49	95.4	95.78
					93.06	95.4	95.44	95.31
					93.86	94.5	95.42	95.46
					92.69	95.11	95.16	96.01
					95.71	93.95	96.03	95.56
					94.71	94.18	95.37	96.23
					93.39	94.14	95.57	94.56
					95.49	95.55	95.66	94.57
					94.55	95.34	95.66	95.29
					94.84	95.6	96.01	95.2
					95.43	94.21	95.86	96.19
					94.46	95.47	95.92	95.65
					93.05	94.94	95.47	95.3
					95.69	95.08	95.63	95.58
					95.18	94.64	95.4	95.14
					93.7	94.11	95.69	95.37
					93.85	92.02	95.67	95.62
					94.4	95.15	94.31	95.34
					95.06	94.61	95.67	95.67
					92.25	95.63	95.67	95.61
					90.38	94.41	95.44	95.41
					94.9	94.63	95.77	95.2
					94	93.81	95.93	95.91
					94.7	94.7	95.1	95.98
					91.98	94.25	95.64	96.11
					94.48	94.93	95.39	95.87
					94.96	95.52	95.12	95.92
					95.05	95.44	94.78	95.74
					93.91	95.5	95.95	95.98
					94.39	95.05	95.42	95.68
					94.16	94.94	94.8	95.76
					94.34	93	94.2	96.01
					94.44	95.63	96.13	95.11
					94.56	95.66	95.45	95.62
					94.83	95.8	95.63	95.92
					94.48	93.99	92.59	95.9
					94.49	95.63	95.59	94.83
					94.67	95.25	96.07	96.32
					95.34	95.22	95.45	95.78
					93.82	95.49	95.36	96.07
					93.61	94.68	95.24	95.47
					93.44	94.24	95.84	95.34
					95.03	92.53	94.17	95.46
					93.08	95.22	95.81	94.77
					94.72	95.23	95.06	95.91
					95.07	94.5	94.78	95.56
					90.84	95.13	95.06	96.15
					95.25	94.47	95.24	95.32
					93.3	94.38	94.88	95.64
					94.68	94.66	95.1	96
					94.63	95.23	95.3	95.87
					94.79	94.9	95.09	96.06
					94.64	94.08	95.17	95.86
					94.75	95.27	94.05	96.03
					93.7	94.87	95.23	95.25
					94.56	90.98	95.32	95.57
					93.97	95.06	95.69	95.57
					95.07	95.38	93.53	95.95
					94.75	95.34	94.99	96.18
					93.58	95.27	94.95	95.02
					94.98	94.63	95.75	95.59
					94.7	92.67	95.21	95.91
					94.55	94.72	94.84	95.53
					93.44	95.02	95.69	95.22
					94.99	95.66	95.29	95.16
					94.69	95.1	95.9	95.44
					93.27	94.39	95.33	96.26
					93.77	94.67	95.7	95.93
					93.89	95.9	94.45	95.61
					93.09	94.92	95.11	95.86
					95.21	94.94	95.49	96.03
					94.17	95.24	95.78	95.81
					93.01	94.44	94.94	96.23
					93.82	94.68	94.49	95.19
					93.87	94.53	95.31	95.52
					94.93	95.45	93.92	95.28
					94.53	95.42	95.42	95.03
					93.2	95.3	95.11	94.28
					95.27	94.84	95.62	95.52
					93.04	94.72	95.92	96
					94.89	93.84	95.79	95.97
					95.13	93.43	95.49	95.37
					93.67	93.4	95.05	95.11
					94.9	94.58	95.97	95.62
					94.89	94.66	95.47	94.96
					94.51	94.79	95.44	95.95
					95.3	95.18	95.16	95.68
					94.48	92.53	95.86	94.87
					93.74	94.36	94.94	94.36
					94.56	95.3	95.76	95.82
					94.63	94.45	95.37	95.2
					95.26	95.78	95.39	95.74
					93.13	94.42	94.91	94.71
					92.12	94.27	95.03	95.5
					94.08	94.4	95.3	95.36
					94.97	95.17	95.04	95.37
					94.05	94.67	94.56	95.38
					94.92	95.29	96.04	95.59
					94.91	94.94	95.83	95.07
					93.72	94.31	95.89	95.51
					93.96	94.73	95.35	95.99
					93.71	94.44	94.48	95.41
					93.82	94.48	95.13	96.06
					94.74	94.79	95.76	96.02
					94.42	95.38	95.45	95.52
					94.65	94.34	94.87	95.59
					95.54	95.69	94.44	93.69
					93.97	93.96	95.58	95.3
					94.89	95.13	95.63	95.71
					94.22	93.5	94.91	95.41
					94.55	95.39	95.53	95.97
					94.7	92.65	95.53	95.8
					93.8	95.35	95.09	95.38
					94.29	95.58	94.54	95.4
					94.35	95.16	94.02	96.17
					94.71	95.62	95.67	95.63
					94.3	95.25	95.46	95.19
					95.28	95.44	94.7	95.84
					91.9	95.36	94.62	95.38
					92.5	95.13	95.48	95.14
					94.68	94.78	95.33	95.33
					94.6	95.76	95.75	95.29
					93.16	94.3	95.46	95.85
					93.28	93.41	95.14	96.16
					94.6	94.93	95.14	95.81
					94.86	94.84	94.78	94.45
					93.41	94.63	95.88	95.15
					94.98	93.9	95.28	95.75
					93.37	94.51	95.34	96.23
					94.67	94.68	95.21	95.99
					94.56	94.33	94.84	96.12
					94.65	94.51	94.59	94.23
					93.38	94.52	94.04	95.41
					95.27	94.84	95.05	95.95
					94.89	95.15	95.62	96.27
					92.84	95.6	94.84	95.46
					94.99	94.68	95.97	96.01
					94.5	95.35	95.06	95.95
					95.13	94.18	95.46	95.78
					93.16	94.33	94.57	96.05
					93.65	95.01	95.03	94.56
					94.66	94.89	95.42	95.93
					94.07	95.26	95.08	95.55
					94.74	94.4	94.9	95.27
					94.77	95.43	94.57	95.36
					95.35	94.84	95.73	95.51
					94.94	95.65	95.22	96.01
					93.23	93.86	95.52	95.76
					95.47	95.1	95.67	96.01
					93.56	95.37	94.35	95.49
					94.56	94.02	94.8	95.07
					92.77	95.7	95.95	96.31
					95.12	92.65	94.71	95.69
					95.64	95.49	95.82	95.32
					92.25	94.99	96.02	95.54
					94.59	93.62	95.56	95.73
					93.74	95.04	94.76	95.9
					94.77	95	95.52	95.75
					93.95	94.59	95.68	95.51
					93.36	95.27	93.97	95.35
					94.26	95.49	95.39	95.82
					95.44	95.08	96.13	95.96
					94.95	94.96	95.59	95.43
					93.09	94.52	95.01	95.65
					93.6	94.12	95.57	95.95
					93.99	94.8	95.66	95.43
					94.48	92.87	95.79	95.83
					93.87	95.4	95.17	95.15
					93.94	94.63	94.97	95.31
					95.74	94.88	94.55	95.74
					93.37	95.44	95.54	96.04
					94.99	95.22	95.01	96.43
					92.97	95.41	95.2	95.99
					94.96	94.79	95.94	95.05
					95.07	95.52	95.93	96.06
					94.61	94.86	95.68	95.82
					94.2	94.89	94.85	96.16
					95.4	92.1	95.35	95.96
					94.15	93.94	95.48	95.06
					95.61	95.74	95.6	95.6
					92.34	95.02	95.33	95.32
					94.4	94.63	95.23	95.94
					94.86	94.82	96	94.58
					94.78	94.82	95.53	94.97
					95.41	95.59	95.99	96.11
					93.55	94.87	94.77	95.75
					95.11	95.34	95.82	94.91
					92.94	94.63	95.3	95.71
					95.69	95.22	95.49	95.29
					95.13	94.97	94.3	94.76
					93.74	95.06	95.7	95.64
					94.41	94.98	95.35	95.6
					94.5	95.08	95.1	95.57
					93.8	93.97	93.89	95.85
					92.9	95.32	95.38	95.27
					93.57	94.88	95.56	96.24
					94.73	95.09	95.61	95.42
					94.3	95.06	95.94	95.28
					94.8	94.99	95.28	95.67
					92.08	95.49	94.64	95.7
					95.22	95.28	95.25	95.89
					94.99	94.63	94.95	96.06
					94.79	95.4	94.86	95.47
					94.94	95.25	95.19	95.75
					93.8	94.67	94.82	96.05
					94.25	95.41	94.66	95.63
					94.76	94.37	95.19	94.64
					95.17	96.08	95.08	95.18
					94.8	95.21	95.14	95.92
					93.03	94.87	94.08	96.14
					95.19	93.96	94.82	95.32
					95.39	94.36	95.63	95.78
					94.94	95.43	95	94.56
					94.64	94.4	94.94	95.73
					95.12	94.61	96.06	95.06
					94.73	95.51	95.39	96.01
					94.05	95.1	95.29	95.59
					95.59	95.11	95.34	95.45
					95.12	94.39	95.46	95.73
					94.6	95.16	94.87	95.6
					93.83	95	95.31	95.48
					94.89	93.66	94.99	95.18
					94.04	94.35	96.08	96.1
					94.59	95.01	95.32	95.88
					91.74	94.1	95.46	95.77
					93.18	94.74	94.55	95.51
					93.87	94.5	95.62	95.74
					91.63	94.02	94.76	94.92
					92.17	95.26	94.9	96.08
					94.13	95.35	95.68	96.13
					94.73	94.94	95.3	95.76
					94.3	93.22	95.43	95.37
					93.55	94.97	95.86	95.38
					94.48	95.58	95.14	96.34
					95.35	95.37	93.61	95.6
					95.24	94.35	94.42	95.16
					94.73	95.56	94.78	96.25
					92.12	95.12	95.56	95.26
					93.59	95.22	95.54	95.68
					94.98	95.84	94.79	95.58
					94.63	92.99	95.61	96.08
					92.12	94.42	95.19	95.78
					94.86	94.57	94.21	95.26
					94.63	94.99	94.68	95.62
					94.02	94.74	95.56	95.89
					95.01	93.97	95.05	95.94
					95.05	94.58	94.45	95.01
					93.53	94.44	95.95	95.51
					95.17	93.91	95.61	95.93
					94.93	95.7	95.12	95.97
					93.11	95.08	95.01	95.96
					94.7	91.65	93.84	96.07
					95.12	94.64	95.46	95.7
					94.79	94.75	95.24	95.89
					95.47	93.52	95.69	95.76
					94.19	94.14	95.66	96.08
					95	94.96	96.24	95.72
					95.28	94.72	95.9	95.49
					93.47	95.17	95.92	95.47
					93.31	93.89	95.65	95.55
					89.96	95.32	94.86	95.95
					94.99	95.07	95.58	95.37
					93.96	95.21	94.81	96
					94.11	95.02	95.39	95.76
					92.88	94.99	95.37	95.45
					92.91	93.3	95.97	94.94
					93.88	94.58	96.02	95.59
					95.78	94.79	95.71	96.13
					94.85	94.43	95.34	95.99
					94.94	94.72	95.91	96.15
					93.45	95.06	95.63	95.88
					94.67	95	94.64	95.71
					94.71	95.6	95.55	95.09
					89.95	94.77	95.55	95.54
					95.48	94.04	94.9	95.86
					94.33	94.56	95.56	96
					94.89	95.33	95.76	94.83
					94.72	94.96	94.51	95.97
					95.58	95.17	95.8	95.71
					90.5	94.67	95.38	95.87
					93.78	94.77	95.5	95.88
					94.39	94.74	95.3	95.63
					90.11	95.53	95.78	95.54
					92.91	95.15	95.35	95.92
					88.63	95.29	95.29	95.38
					94.7	94.07	95.61	95.11
					95.39	95.53	94.6	95.5
					90.97	95.21	95.84	95.79
					93.74	94.26	95.09	95.69
					95.17	94.08	96.01	94.92
					93.5	95.63	95.38	96.01
					94.45	94.56	95.63	95.14
					91.5	93.24	95.46	95.37
					92.18	95.09	94.75	95.99
					94.6	95.55	95.92	95.71
					90.15	94.86	95.32	95.82
					95.22	92.49	95.72	95.43
					92.78	94.47	95.66	95.84
					92.02	95.18	94.99	95.94
					93.96	95.15	95.08	95.55
					93.8	94.13	95.96	95.62
					95.16	95.13	94.79	95.77
					93.56	95.3	95.62	95.27
					94.33	95.12	95.56	95.83
					94.74	95.57	95.53	95.93
					93.8	94.54	95.2	95.94
					95.13	95.75	95.88	95.82
					92.75	94.31	95.05	95.53
					93.16	94.86	94.77	95.07
					95.44	94.84	94.69	94.77
					94	94.65	95.74	94.73
					92.69	95.53	95.36	95.36
					94.58	95.02	95.52	94.93
					93.62	95.3	95.03	95.82
					94.05	95.42	95.73	95.32
					94.32	93.3	95.67	96.26
					93.84	95.03	94.87	95.29
					90.1	95.72	95.66	95.25
					93.14	94.81	95.4	95.95
					95.3	94.34	95.59	95.4
					94.19	94.79	95.32	95.03
					95.04	95.85	95.61	95.82
					94.45	94.48	95.89	95.51
					91.61	95.25	94.13	95.75
					94.94	94.6	95.14	95.78
					94.48	93.5	96.08	96.02
					91.7	95.38	93.4	96.17
					93.29	94.38	94.93	95.81
					89.82	94.32	95.65	96.26
					92.92	94.9	95.89	95.74
					93.02	95.19	95.31	95.35
					93.67	94.69	94.29	95.17
					94.01	95.29	95.29	95.6
					91.42	94.5	93.35	95.47
					94.88	95.26	95.01	95.9
					93.02	95.16	95.4	95.48
					94.68	94.64	95.32	95.42
					92.8	94.07	95.58	95.82
					94.76	95.24	95.76	95.06
					95.02	95.78	95.63	96.19
					90.55	93.78	94.87	95.47
					93.52	95.54	94.5	95.59
					94.77	93.99	94.88	95.44
					93.93	95	95.82	95.49
					93.47	93.77	95.9	95.85
					92.87	94.74	95.49	95.75
					92.1	95.81	95.3	95.95
					94.8	95.22	95.78	96.01
					94.43	94.69	95.41	96.16
					89	94.23	95.75	95.29
					93.53	93.91	95.33	95.18
					91.18	95.17	94.98	95.17
					90.4	95.48	95.67	94.8
					93.28	95.17	94.75	95.77
					92.52	95.6	95.94	95.41
					93.75	94.17	95.62	95.66
					93.91	95.14	95.37	95.56
					92.75	95.11	95.51	96.09
					94.52	95.55	95.54	95.83
					92.84	94.45	95.54	96.08
					93.72	93.7	95.72	95.53
					92.87	94.43	94.87	95.07
					94.36	94.69	95.28	95.58
					93.72	92.08	95.38	95.39
					93.47	95.33	95.74	95.58
					94.97	94.41	95.78	95.64
					94.88	94.42	95.19	95.99
					95.03	95.19	95.74	95.88
					88.52	94.66	94.63	95.79
					92.94	94.61	94.69	95.73
					92.78	95.01	93.22	94.98
					95.06	95.34	95.61	95.52
					93.81	94.63	95.32	94.57
					93.96	95.24	95.65	94.72
					92.02	94.85	95.33	95.51
					91.49	93.39	93.97	95.71
					94.05	94.95	94.84	95.72
					94.91	93.44	94.94	95.74
					94.91	93.92	95.68	95.61
					93.13	94.92	94.54	95.69
					95.02	95.28	95.32	95.08
					93.14	95.73	95.69	96.02
					92.96	95.18	95.42	95.45
					93.7	94	94.84	95.16
					92.69	94.99	95.82	95.66
					92.34	94.21	94.83	95.67
					91.26	95.15	94.83	95.26
					93.91	93.66	96.15	94.93
					91.5	94.57	94.5	95.79
					93.89	95	95.69	96.03
					93.93	95.56	95.35	96.27
					94.29	94.84	96	94.88
					94.43	94.66	94.78	95.95
					93.58	94.83	95.13	94.38
					94.17	94.04	95.32	95.3
					93.41	94.86	95.3	95.81
					93.21	94.78	95.58	95.35
					93.6	94.97	95.1	95.26
					94.33	94.35	95.14	95.89
					94.49	94.81	95.74	94.99
					94.64	94.6	95.02	95.81
					93.03	95.63	95.03	95.94
					95.52	91.24	95.35	95.47
					92.31	94.69	95.41	95.05
					93.6	95.26	95.55	96.09
					94.24	94.98	95.56	94.97
					92.28	95.51	95.05	96.02
					94.88	94.43	95.36	95.47
					95.3	94.03	95.65	95.52
					93.26	95.48	95.6	95.59
					93.24	95.1	94.79	95.62
					92.73	94.58	95.89	96.14
					92.37	94.9	95.35	95.44
					90.59	94.46	95.04	95.19
					93.25	94.46	95.47	95.92
					94.56	94.84	95.9	95.29
					92.37	95.29	95.28	95.53
					94.7	92.94	94.91	95.74
					94.23	93.11	95.8	95.72
					95.42	94.45	95.42	95.13
					90.68	94.21	93.44	95.76
					89.73	95.09	95.21	95.98
					95.2	94.55	94.74	95.79
					93.45	94.77	95.88	95.56
					93.32	92.49	95.43	96.02
					93.13	94.77	94.13	95.17
					94.67	95.08	95.46	95.91
					92.23	95.09	94.94	95.75
					92.89	95.64	94.62	95.9
					94.9	95.2	95.9	94.7
					92.51	95.37	95.32	96
					95.39	95.17	95.01	95.98
					92.24	94.05	93.74	95
					94.02	95.83	95.28	95.79
					95.19	95.25	95.63	95.99
					94.58	94.8	95.49	94.59
					94.63	94.67	95.68	94.54
					94.17	94.33	95.05	95.52
					94.58	95.34	95.5	95.18
					90.87	95.86	93.86	95.67
					93.39	93.96	94.84	94.89
					94.55	94.29	93.6	94.85
					95	94.97	93.79	95.57
					92.89	95.29	95.26	94.95
					92.23	94.98	95.3	96.09
					94.52	95.94	95.31	96.12
					92.44	95.28	95.39	95.64
					94.87	95.25	95.11	95.98
					93.88	94.65	95.67	95.52
					92.14	95.58	95.78	95.29
					92.09	94.23	95.39	96.12
					92.74	94.51	94.55	95.95
					95.56	94.73	95.7	94.8
					92.96	95.61	94.81	94.39
					94.74	94.06	94.72	94.77
					94.36	95.23	94.28	95.67
					94.2	95.06	94.51	95.24
					93.7	92.58	94.58	96.11
					94.51	95.21	95.47	95.61
					93.38	94.63	94.69	96.04
					95.41	94.93	94.96	94.5
					89.37	94.99	94.26	95.17
					95.55	94.9	95.32	95.69
					94.09	94.86	95.81	95.49
					93.28	95.28	95.64	95.58
					94.96	94.91	95.69	95.61
					93.2	94.49	95.26	95.8
					91.14	94.82	95.12	94.4
					93.75	95.18	94.34	95.27
					94.56	93.27	95.46	95.99
					92.91	94.9	95	95.17
					94.28	94.57	95.78	95.76
					92.32	95.52	95.5	95.45
					90.19	95.7	95.14	95.41
					93.52	93.15	95.17	94.93
					94.33	95.42	94.46	95.8
					95.1	93.91	94.76	95.75
					94.85	94.6	95.72	95.92
					90.58	95.32	94.99	96.04
					91.69	93.71	95.46	95.37
					94.22	94.86	94.17	95.76
					91.08	95.25	95.72	95.8
					92.57	95.55	95.29	95.59
					94.29	94.32	94.51	95.12
					94.5	94.92	94.87	95.45
					94.02	94.36	96.01	95.89
					94.36	94.7	95.49	95.72
					94.39	94.61	94.62	95.2
					91.86	94.06	95.83	95.51
					94.41	94.62	94.94	96.04
					95.31	94.08	94.47	95.85
					93.7	94.94	95.48	95.21
					91	94.54	95.56	96.08
					95.44	95.61	95.44	95.88
					90.63	94.64	96.01	95.23
					92.27	93.98	94.85	94.86
					94.48	94.65	95.38	95.8
					94.89	93.94	94.43	95.8
					91.55	95.96	95.51	95.69
					89.79	94.99	95.36	95.81
					93.89	95.57	95.46	95.24
					93.08	94.94	95.04	94.88
					91.67	95.23	95.46	95.53
					94.53	95.15	95.62	95.97
					93.77	94.89	95.49	95.26
					91.67	95.02	94.96	95.46
					94.71	94.11	95.01	95.55
					93.71	95.22	94.88	95.23
					95.03	94.37	95.24	95.79
					94.54	95.09	95.93	95.99
					94.74	95.49	94.1	95.47
					94.86	94.85	95.05	95.57
					94.29	95.25	94.89	95.31
					94.28	92.85	95.54	95.69
					94.07	94.16	95.41	95.91
					95.41	94.09	94.92	96.16
					93.22	95.34	95.39	95.89
					94.77	95.76	95.84	95.91
					95.67	95.32	95.08	95.9
					90.15	95.04	94.77	96.04
					94.54	94.17	95.35	95.2
					94.8	93.02	95.07	96.11
					95.64	94.89	93.35	95.78
					94.99	95.68	94.89	95.34
					94.52	93.75	94.82	95.58
					94.55	94.85	95.93	95.1
					92.4	94.62	94.78	96.07
					92.33	94.44	95.43	93.95
					94.82	94.95	95.43	95.13
					93.23	95.38	95.3	95.89
					92.43	95.49	95.51	95.29
					94.54	94.01	95.35	95.61
					95.02	95.46	95.34	96.13
					94.1	93.69	95.24	95.77
					94.14	95.48	95.49	95.2
					92.04	95.23	95.05	95.4
					95.02	95.57	95.65	96.37
					94.03	95.38	95.3	95.88
					94.34	94.29	95.05	94.85
					93.49	95.67	95.4	95.26
					94.77	94.78	95.39	95.86
					94.75	93.46	94.34	96.05
					93.74	95.08	94.93	95.85
					94.36	94.7	94.38	95.49
					93.19	94.23	95.89	95.6
					93.27	95.1	94.29	95.75
					94.75	95.37	94.99	95.69
					92.74	95.06	95.14	95.94
					87.2	95.44	95.97	95.32
					94.99	95.24	95.78	95.34
					90.17	94.71	95.73	96.09
					94.22	95.51	94.64	96.07
					94	95.42	95.12	95.42
					95.04	95.84	96.07	95.89
					94.54	95.34	94.2	95.71
					93.66	95.05	95	95.82
					94.52	93.76	95.43	95.6
					93.75	94.89	95.35	95.65
					94.79	94.46	95.06	95.25
					91.07	94.64	95.42	95.94
					93.17	94.46	95.11	95.14
					89.25	95.4	95.98	94.76
					92.96	95.26	95.25	95.7
					89.3	93.86	95.02	95.5
					95.64	95.38	95.67	95.64
					92.94	95.21	95.34	94.24
					94.09	95.65	95.54	94.48
					90.9	93.39	95.43	95.63
					93.92	94.25	95.11	95.68
					87.75	95.16	95.37	95.03
					95.38	94.65	95.75	95.65
					92.48	95.05	93.9	95.47
					95.41	94.01	95.1	95.42
					91.79	95	95.67	95.21
					89.99	94.77	94.48	95.3
					91.15	94.71	95.21	95.8
					94.19	95.62	94.63	96.33
					92.78	95.19	95.44	95.29
					92.82	94.36	95.51	95.76
					93.24	94.98	94.15	95.78
						94.63	95.07	95.05
						95.13	95.84	95.15
						94.48	95.3	95.36
						95.05	94.79	95.62
						95.29	94.56	96.2
						95.13	95.18	95.68
						94.01	95.01	95.38
						94.16	95.06	96.11
						94.3	95.51	95.44
						92.79	95.53	95.99
						94.88	95.53	96.06
						94.22	96.05	95.53
						93.72	95.48	95.44
						93.79	95.23	94.98
						95.1	95.92	95.41
						94.9	95.7	95.78
						95.46	93.53	96.01
						94.49	95.78	95.76
						95.54	95.58	95.51
						95.47	95.27	95.64
						94.96	94.98	95.81
						94.67	94.93	96.14
						94.9	94.29	95.54
						95.4	95.05	96.11
						94.89	95.35	95.38
						95.08	95.68	95.52
						93.76	95.21	96.01
						93.87	95.49	95.79
						94.47	95.75	94.92
						95.78	95.04	95.49
						95.35	95.43	95.49
						93.89	95.08	95.57
						94.92	95.71	96.03
						95.75	95.77	96.09
						95.1	95.21	95.6
						95.39	95.24	95.5
						94.62	95.67	96.06
						95.55	93.67	95.54
						94.59	95.68	95.85
						94.99	95.46	95.64
						95.62	95.71	95.96
						93.49	94.89	95.26
						95.69	95.35	96.19
						94.53	95.81	95.45
						94.23	95.33	95.61
						95.16	95.94	95.08
						95.75	95.45	94.52
						94.47	95.57	95.52
						94.6	94.7	95.74
						95.26	94.71	95.48
						95.61	95.97	94.68
						94.61	95.11	95.09
						94.9	95.71	95.51
						94.3	95.4	96.11
						94.18	95.45	95.23
						93.61	93.35	95.58
						95.29	94.61	96.04
						95.78	95.95	96.03
						95.1	95.2	95.71
						94.42	95.44	95.51
						95.27	94.85	95.48
						94.71	94.99	95.87
						91.56	95.11	95.58
						94.1	95.58	95.51
						94.62	93.4	95.79
						95.18	95.54	95.24
						95.4	95.01	96.21
						95.45	94.66	96.09
						95.57	95.64	94.52
						95.08	95.58	95.38
						94.21	95.32	95.94
						94.7	95.24	95.72
						95.06	95.7	95.85
						94.88	95.66	95.94
						93.87	95.28	95.34
						94.46	95.45	95.83
						94.63	94.94	95.86
						95.13	95.78	94.88
						94.74	95.24	95.7
						95.53	95.3	95.47
						95.36	95.59	95.72
						95.3	95.43	96.16
						94.8	94.85	95.12
						94.43	95.5	95.55
						95.04	95.21	95.78
						95.13	94.73	95.5
						93.36	94.48	96.04
						94.36	95.12	95.24
						93.06	95.03	95.76
						94.71	95.19	94.6
						95.22	95.23	95.9
						94.65	95.46	95.93
						94.32	95.77	95.85
						94.86	95.38	95.53
						95.56	96.11	95.77
						95.19	95.37	94.57
						94.65	95.52	95.61
						94.49	95.51	95.38
						95.24	94.84	95.72
						94.15	94.91	94.62
						94.44	95.55	95.9
						94.63	95.34	94.75
						94.61	95.46	94.89
						94.45	95.34	95.96
						94.3	95.04	95.49
						94.88	95.72	94.81
						94.57	95.86	95.66
						94.64	93.65	95.79
						94.75	95.08	95.71
						95.49	95.58	95.92
						94.7	95.22	95.62
						95.52	95.45	94.1
						95.24	95.06	96.11
						95.01	95.41	95.71
						95.07	93.67	95.17
						95.2	95.48	94.48
						94.82	95.56	95.64
						95.47	95.4	95.76
						94.44	95.74	95.03
						95.4	95.21	96.02
						95.51	95.16	95.7
						94.78	95.26	95.71
						95.57	96.09	95.84
						94.53	95.29	95.16
						93.94	95.16	95.15
						95.56	95.43	95.72
						95.17	94.75	95.93
						95.27	95.79	95.85
						94.41	95.26	95.98
						94	95.51	95.59
						95.6	95.44	95.84
						95.27	94.62	95.54
						94.62	95.47	95.79
						94.09	95.28	95.52
						94.45	95.29	95.11
						95.29	94.53	95.38
						93.81	93.67	95.79
						93.71	94.69	96
						94.36	95.51	95.84
						94.3	95.84	95.15
						94.71	95.24	95.11
						95.69	95.5	95.71
						94.51	95.74	94.78
						94.86	94.08	95.19
						94.83	95.08	95.54
						95.19	95.56	96
						95.07	95.47	95.53
						95.56	95.55	95.83
						94.45	95.45	95.28
						94.82	95.71	95.79
						95.4	95.77	94.99
						94.31	95.24	96
						95.63	95.19	95.82
						94.94	95.94	95.32
						94.4	95.95	95.91
						92.14	95.13	95.09
						94.62	95.01	95.97
						95.12	95.26	95.4
						94.96	95.59	95.7
						93.81	95.4	95.92
						95.22	95.4	96.1
						94.3	94.07	95.23
						94.46	95.3	95.92
						95.62	95.37	95.95
						94.68	95.96	96.09
						94.82	95.86	96.11
						95.3	94.42	95.72
						95.45	95.31	95.43
						95.18	95.19	94.79
						94.76	95.42	95.88
						95.11	96	96.04
						95.22	95.71	95.98
						95.34	95.32	95.76
						93.76	95.77	94.42
						95.02	95.56	96.14
						95.09	95.07	96.36
						95.07	94.79	95.61
						95.28	95.23	94.8
						94.56	94.35	94.56
						95.74	95.65	96.04
						94.68	95.73	95.89
						94.77	95.07	95.38
						95.47	95.32	96.08
						94.44	95.6	93.75
						95.6	94.33	95.67
						94.75	94.83	95.7
						95.2	94.66	95.55
						94.27	96.18	95.45
						94.82	95.56	95.54
						95.87	95.83	95.91
						94.46	95.59	95.47
						94.34	95.35	94.9
						94.93	95.04	95.32
						93.51	95.84	95.62
						94.67	94.88	95.17
						95.38	95.34	95.98
						94.25	95.98	95.75
						95.25	95.39	95.7
						94.59	95.24	95.82
						94.69	94.9	95.91
						95.1	96.14	95.99
						94.44	95.19	95.04
						95.71	95.74	95.71
						92.78	95.37	95.59
						95.76	94.99	95.8
						95.02	95.51	96.21
						93.8	94.26	95.23
						93.19	95.19	95.88
						94.71	94.77	95.91
						95.46	95.28	95.44
						95.24	95.87	96.02
						93.53	94.52	95.7
						95.69	95.35	95.85
						94.45	95.26	95.4
						95.36	94.99	95.44
						95.04	94.63	95.57
						94.99	95.95	96.15
						94.98	95.2	95.94
						93.77	95.87	94.44
						94.45	95.68	95.43
						95.42	94.86	95.64
						94.51	94.8	95.94
						94.63	94.18	95.98
						94.86	94.96	95.11
						94.94	94.46	96.05
						94.88	95.95	94.53
						94.77	94.47	95.11
						93.61	95.67	95.87
						95.17	95.88	95.18
						93.39	95.82	95.01
						94.26	95.45	95.75
						95.48	94.71	95.24
						95.25	95.79	94.93
						94.32	96.02	95.1
						94.89	95.25	95.44
						95.76	94.37	95.38
						93.65	95.77	95.96
						95.21	95.28	95.4
						95.06	95.56	95.43
						93.73	95.69	94.38
						95.46	95.61	95.43
						95.11	95.67	96.3
						95.51	95.6	95.97
						94.53	95.86	95.2
						93.9	95.46	95.58
						95.37	95.49	96.06
						95.42	94.46	94.43
						93.83	94.43	95.92
						95.5	95.89	95.56
						94.3	95.65	95.23
						93.88	95.04	95.73
						94.19	95.34	95.64
						95.51	95.31	95.89
						95.15	95.88	96.14
						95.52	95.11	95.94
						94.89	95.53	95.94
						95.2	95.39	95.93
						94.48	94.64	95.88
						94.52	94.89	95.54
						94.08	95.63	95.76
						94.83	95.13	95.91
						93.97	94.83	95.59
						94.69	95.19	95.12
						94.91	94.59	94.61
						95.37	95.24	95.38
						92.48	95.15	94.82
						95.23	95.74	95.92
						93.55	94.23	95.76
						94.42	94.68	94.86
						93.98	95.68	96.18
						93.33	95.75	96.15
						95.37	94.9	94.85
						93.93	92.78	95.58
						94.82	95.5	95.88
						94.91	95.76	95.55
						94.82	94.74	95.52
						93.18	95.04	95.44
						95.06	95.06	95.01
						94.11	94.91	95.88
						94.69	95.53	95.96
						94.66	94.93	95.76
						94.76	95.5	95.45
						94.82	95.87	96.08
						95.6	95.61	95.9
						95.37	93.75	95.36
						95.39	95.46	93.96
						95.05	95.7	95.44
						95.64	95.86	95.17
						94.28	95.77	95.36
						94.69	94.75	94.69
						95.67	95.48	94.48
						94.97	95.44	95.95
						94.34	95.4	95.45
						94.56	95.49	95.31
						93.24	95.95	95.98
						95.1	95.79	96.25
						95.14	95.66	95.27
						95.24	94.92	95.63
						95.24	95.79	95.93
						94.28	95.74	95.68
						94.89	94.73	95.55
						94.6	95.61	95.11
						94.47	95.54	95.76
						94.46	95.16	95.58
						94.57	95.66	95.83
						95.11	95.54	95.58
						94.82	95.55	95.57
						94.49	95.31	95.71
						94.93	95.64	95.08
						94.46	95.2	94.89
						93.7	95.16	96.07
						95.34	93.84	96.09
						95.35	95.34	94.15
						94.97	93.88	95.43
						94.37	95.81	95.64
						94.37	94.85	95.76
						95.04	95.67	95.72
						94.82	94.76	95.85
						95.35	95.42	95.59
						93.99	95.79	95.55
						95.48	95.37	95.85
						95.41	94.8	94.94
						92.37	95.86	95.9
						94.88	95.84	95.79
						94.81	94.69	95.79
						94.11	95.39	95.59
						95.52	95.75	95.63
						95.63	95.89	95.58
						94.84	95.25	94.98
						95.19	95.74	95.12
						95.09	95.35	95.99
						95.23	95.09	95.17
						95.72	95.46	95.92
						95.23	95.37	95.7
						94.54	95.86	95.65
						94.82	95.94	95.45
						95.49	95.53	95.26
						95.17	95.07	95.41
						95.13	93.59	95.86
						95.33	95.88	96.03
						95.38	95.93	95.3
						94.45	95.46	95.94
						94.3	95.41	96.12
						95.53	95.73	95.86
						95.25	94.85	94.13
						95.12	95.83	95.76
						93.33	95.07	95.73
						95.4	95.65	96
						93.74	95.12	95.95
						94.4	95.93	96.03
						94.78	94.19	95.43
						94.7	95.85	95.61
						94.75	95.63	94.65
						95.23	95.61	95.83
						94.99	95.63	95.99
						94.81	95.26	95.13
						93.91	95.91	95.56
						95.11	95.41	95.75
						95.43	93.84	95.66
						94.62	94.98	95.91
						94.54	94.52	95.33
						94.51	94.8	95.52
						94.27	95.33	94.88
						94.21	95.31	95.28
						94.52	95.88	95.95
						95.4	94.75	94.89
						94.35	95.45	95.51
						93.75	96.1	95.62
						95.24	95.41	95.63
						94.75	95.32	95.68
						95.22	95.31	95.24
						94.68	95.7	95.96
						93.49	95.37	95.41
						93.26	95.81	96.15
						95.18	95.87	95.79
						93.73	95.54	96.2
						94.75	95.26	96.1
						95.12	94.97	95.72
						94.14	95.67	95.7
						93.91	94.92	95.4
						95.7	95.64	95.63
						95.29	96.2	95.83
						95.45	95.28	95.71
						94.32	95.38	94.79
						94.67	95.33	95.3
						95.44	94.57	95.55
						95.54	94.89	95.79
						94.27	95.05	95.92
						94.31	94.63	96.25
						92.79	95.5	95.64
						95.24	94.73	95.54
						94.46	94.73	95.55
						95.37	95.68	95.99
						95.67	95.06	95.72
						95.65	94.82	94.94
						93.86	95.24	95.9
						95.51	95.19	95.96
						95.42	95.22	96.17
						95.01	95.44	95.58
						94.42	95.84	93.99
						95	95.1	95.67
						94.77	95.83	95.59
						94.63	95.99	95.57
						93.63	95.84	95.4
						93.51	95.17	95.78
						94.9	95	95.46
						94.7	95.32	96.07
						95.04	95.49	95.77
						95.1	95.13	95.68
						94.84	94.78	95.73
						93.58	95.29	95.71
						92.5	95.32	95.73
						95.07	95.4	95.93
						94.88	95.09	95.3
						93.69	95.31	95.78
						95.28	95.7	95.68
						95.08	95.54	95.97
						94.99	95.19	94.63
						95.17	95.74	95.98
						94.64	94.54	95.49
						94.95	94.94	95.39
						95.25	95.02	95.23
						95.17	93.88	95.85
						95.09	95.66	95.41
						95.07	95.19	95.84
						95.45	93.29	96.03
						94.72	95.49	95.41
						91.93	95.21	95.8
						95.16	95.61	95.32
						93.7	95.93	95.58
						95.73	95.01	95.89
						94.72	93.91	95.79
						94.17	94.65	95.5
						95.21	93.86	96.07
						94.01	95.52	95.78
						94.23	95.72	95.7
						95.17	95.41	96.12
						93.71	95.93	95.93
						94.91	94.59	95.66
						94.63	95.03	95.91
						94.64	95.44	95.39
						94.05	95.71	95.65
						95.8	95.33	96
						94.87	95.42	95.35
						94.7	95.61	94.31
						94.63	95	95.74
						94.89	94.91	96.01
						95.13	94.03	96.01
						95.06	95.35	95.58
						94.46	96	95.82
						95.3	95.68	96
						95.66	95.87	96.05
						95.54	94.29	95.47
						94.56	95.22	95.14
						94.38	95.07	95.87
						95.23	95.93	95.73
						94.61	94.27	95.79
						93.79	94.46	95.22
						93.67	95.97	95
						95.19	95.55	95.92
						95.03	95.45	94.99
						95.57	95.03	95.43
						93.7	93.97	96.12
						93.98	94.94	95.93
						95.07	95.28	95.5
						95.11	94.99	96.05
						94.84	95.55	95.98
						95.07	95.56	95.5
						94.25	95.21	95.29
						94.33	94.89	95.45
						93.68	95.44	95.37
						94.52	95.29	95.52
						94.94	94.86	95.99
						94.69	95.32	95.79
						94.03	94.62	96.13
						93.55	96.08	95.57
						95.24	95.6	95.93
						92.77	95.77	95.45
						94.46	95.3	95.14
						95.26	95.6	95.76
						94.96	95.68	95.46
						94.42	93.29	95.91
						95.2	95.3	95.71
						94.72	95.94	95.69
						93.8	95.86	95.91
						94.86	95.48	96.09
						95.15	95.87	95.33
						94.88	95.33	95.7
						95.21	95.67	95.81
						95.02	94.23	95.88
						94.98	95.14	95.73
						95.09	95.4	95.77
						95.03	95.03	95.61
						95.38	94.94	95.58
						94.77	95.47	95.34
						94.55	95.49	95.82
						95.25	95.74	95.52
						95.19	95.85	96.36
						95.09	95.58	95.18
						94.79	96.12	95.87
						94.41	95.41	95.44
						95.2	94.72	96.12
						94.93	95.49	96.06
						95.34	95.59	96
						95.04	94.6	94.88
						93.94	95.5	95.78
						94.59	95.29	95.4
						95.62	95.34	95.41
						94.89	95.83	96.13
						94.38	95.42	95.48
						94.68	94.92	95.37
						95.4	93.54	95.9
						95.58	95.21	95.48
						95.69	95.27	96.1
						95.31	94.7	95.92
						93.61	95.06	95.08
						93.9	95.74	95.79
						95.11	95.07	95.95
						94.91	95.56	95.84
						96.03	95.49	95.58
						94.65	95.95	95.65
						95.62	95.22	95.33
						95.54	95.32	95.87
						95.47	95.44	95.69
						94.62	95.72	95.33
						95.5	94.37	95.66
						94.55	95.87	96.23
						95.65	95.8	95.13
						95.25	95.27	95.23
						95.42	95.38	95.32
						94.66	95.81	95.06
						94.19	95.02	95.87
						95.45	94.84	95.34
						94.3	94.75	94.18
						95.32	94.19	94.88
						94.44	95.41	96.17
						95.23	94.62	96.06
						94.66	93.97	95.95
						94.39	95.64	95.55
						94.47	94.44	96.11
						95.64	95.48	95.11
						95.07	95.31	96.06
						95.19	94.6	95.78
						93.65	95.63	95.97
						95.51	95.07	95.5
						94.92	95.04	96.01
						93.25	95.85	96.2
						93.77	93.96	95.92
						94.87	95.1	94.79
						92.51	94.16	96.16
						94.41	94.83	95.61
						94.66	95.68	96
						94.08	95.9	95.55
						95.51	95.46	94.75
						94.06	95.07	95.52
						95.27	95.69	94.24
						95.59	95.28	95.42
						95.22	95.9	95.47
						94.16	95.59	95.19
						95.32	95.18	96.09
						95.58	95.36	94.56
						94.77	95.54	95.87
						94.78	95.59	95.49
						94.63	95.51	95.61
						95.54	94.5	95.43
						95.72	94.95	95.41
						94.38	95.97	95.85
						94.91	95.05	95.47
						94.44	95.8	96.07
						93.96	95.51	94.47
						95.46	95.69	95.3
						95.45	94.99	95.45
						95.17	95.84	96.03
						94.36	95.4	96.1
						95.05	95.41	95.16
						92.57	94.89	95.95
						95.5	95.65	96.08
						94.22	95.85	95.84
						94.39	95.05	95.75
						95.43	95.37	95.7
						94.67	95.25	96.08
						93.92	96.1	96.01
						94.59	94.69	95.64
						94.62	94.84	95.02
						95.22	94.85	95.42
						93.24	95.41	95.72
						95.16	95.66	95.75
						95.02	95.1	94.92
						95.62	95.52	95.5
						95.15	95.81	96.2
						94.6	95.79	96.05
						94.73	96.01	95.09
						93.82	95.26	95.64
						95.12	95.82	95.97
						94.33	95.56	95.81
						95.56	95.83	95.5
						95.1	95.1	94.04
						95.17	95.7	95.97
						95.01	95.03	95.88
						95.03	94.98	95.37
						94.16	95.49	95.58
						95.56	94.99	95.96
						94.84	95.3	95.7
						95.35	95.58	95.35
						93.99	94.95	95.72
						93.76	95.9	94.23
						95.23	95.06	95.95
						94.73	95.85	95.75
						93.76	95.17	95.12
						94.52	94.6	94.91
						95.34	93.83	95.81
						94.01	95.3	95.13
						93.98	95.8	95.86
						95.12	95.82	93.78
						94.98	95.88	95.3
						95.44	95.3	96.06
						93.16	94.87	95.98
						94.31	95.91	95.71
						95.19	95.21	95.85
						93.57	95.25	95.82
						95.74	94.89	95.73
						95.67	95.68	95.28
						95.6	95.49	95.96
						95.2	95.25	95.33
						95.2	94.55	95.77
						94.25	94.8	96.25
						95.22	95.63	95.54
						95.35	95.47	96.13
						95.31	95.79	96.01
						94.64	95.4	95.75
						95.52	94.26	95.77
						95.08	96.21	95.74
						93.19	95.54	95.5
						95.23	96.05	96.12
						94.81	94.83	95.73
						94.92	95.23	95.37
						95.17	95.32	95.37
						95.58	95.32	94.61
						94.71	95.59	93.97
						95.53	95.1	95.49
						94.77	94.76	96.04
						95.23	95.31	94.92
						94.96	94.9	95.42
						95.35	95.36	95.77
						95.56	94.43	95.85
						94.83	94.36	95.77
						92.78	95.35	95.53
						95.73	95.14	95.38
						95.62	95.64	96.06
						94.25	95.91	95.47
						95.5	95.41	96.03
						94.35	95.53	95.62
						94.76	95.79	95.42
						94.9	95.9	95.66
						94.14	94.7	96.26
						93.9	95.48	95.29
						94.06	95.71	95.49
						94.78	95.55	95.51
						94.57	95.22	96.03
						95.16	95.07	95.09
						93.97	95.72	95.47
						94.43	94.79	95.33
						95.28	95.78	95.6
						95.53	94.33	95.83
						94.49	94.03	95.48
						94.48	95.47	95.42
						95.32	95.53	96.05
						95.08	95.21	96.09
						94.99	95.98	96.19
						93.72	95.3	95.22
						95.04	95.54	95.36
						94.17	95.83	94.63
						93.78	95.1	95.17
						95.06	94.47	95.94
						94	94.79	95.6
						94.92	95.35	95.73
						95.19	95.21	95.38
						94.57	95.41	95.96
						94.84	95.48	95.5
						94.95	95.18	95.41
						95.13	95.33	96.12
						95.34	95.75	95.36
						95.48	95.36	95.43
						95.41	94.86	95.44
						94.54	94.02	95.34
						94.81	95.12	95.7
						95.75	95.43	95.74
						95.15	95.39	94.92
						94.92	95.77	94.19
						95.54	94.36	95.95
						94.06	94.78	95.61
						95.6	95.69	94.79
						95.02	94.41	95.21
						94.8	95.13	95.58
						94.83	95.53	95.23
						91.48	95.75	96.02
						93.94	94.8	96.19
						94.53	95.39	95.78
						94.6	95.05	96.18
						95.33	95.23	95.49
						94.82	95.46	95.64
						95.32	95.96	95.28
						95.37	95.85	95.74
						93.75	93.74	95.21
						94.85	94.47	95.78
						94.37	95.78	95.58
						94.39	95.62	95.98
						95.2	95.37	95.68
						95.16	95.69	96.02
						94.81	95.84	94.88
						94.63	95.88	93.89
						95.33	95.74	95.97
						94.12	95.31	95.44
						94.47	94.98	95.9
						95.34	95.16	95.72
						95.26	95.13	96.09
						94.16	95.39	95.83
						94.99	95.57	95.8
						95.16	95.08	95.02
						94.48	94.17	95.36
						95.67	95.28	95.86
						92.59	96.05	95.85
						93.99	95.85	95.27
						94.33	95.58	94.33
						94.04	95.62	95.45
						94.74	95.31	95.94
						95.48	93.43	96.14
						94.15	95.8	95.57
						93.56	95.35	95
						93.09	95.23	96.08
						95.67	95.47	96.05
						95.2	95.28	95.44
						94.35	95.35	95.48
						94.76	94.56	94.81
						94.98	94.47	95.55
						95.45	95.63	95.79
						94.08	95.4	96.09
						94.43	95.47	95.49
						94.69	95.97	95.8
						94.02	95.67	96.06
						95.29	94.67	95.44
						94.26	95.65	95.51
						93.25	95.36	95.62
						95.06	95.82	95.13
						95.26	95.3	95.72
						95.22	95.66	95.91
						95.07	95.63	95.84
						95.69	95.34	96.02
						93.93	95.43	95.67
						91.76	94.58	93.62
						94.73	95.79	95.64
						94.47	95.43	96.11
						94.96	95.91	94.04
						95.33	95.59	95.38
						94.53	95.55	95.77
						95.61	95.27	94.9
						94.79	95.1	95.73
						95.96	94.79	95.97
						94.86	95.17	95.34
						95.48	95.55	95.61
						95.45	94.76	95.09
						95.32	95.96	95.37
						95.67	95.66	95.08
						94.41	94.94	95.48
						94.4	94.86	94.78
						94.98	95.9	96.08
						95.9	95.45	95.41
						94.58	95.64	95.67
						94.81	95.61	95.6
						95.01	95.69	95.55
						95.19	94.78	95.59
						93.74	95.56	95.83
						94.94	95	95.97
						94.98	95.14	95.53
						95.03	95.54	95.95
						95.02	95.44	95.75
						95.38	95.14	95.56
						95.03	95.77	95.96
						94.48	95.32	95.53
						95.16	95.07	95.31
						95.05	96.05	95.36
						95.21	95.18	94.69
						95.69	95.24	95.87
						95.28	94.6	95.76
						95.19	94.5	95.59
						93.16	95.32	95.65
						94.62	95.84	94.85
						95.58	95.65	95.9
						92.25	95.11	95.8
						94.93	96.04	95.74
						94.87	95.49	95.68
						94.33	95.33	95.22
						94.94	95.16	96.08
						93.9	94.57	95.29
						95.26	95.27	95.76
						95.36	95.23	94.98
						95.24	95.98	95.67
						95.61	95.22	95.64
[truncated: 8,002 more rows]

## Sheet: Figure 6
Figure 6
		Ideal ANN (software baseline)	Memristive ANN (without non-idealities)	Memristive ANN (with non-idealities)	2 memristive ANNs (with non-idealities)	3 memristive ANNs (with non-idealities)	4 memristive ANNs (with non-idealities)	5 memristive ANNs (with non-idealities)
	Accuracy (%)	96.04	95.22	94.86	95.22	95.95	96.6	96.66
		95.89	94.36	94.03	95.84	95.96	96.38	96.47
		95.84	92.39	91.23	95.52	96.14	96.42	96.58
		95.83	94.27	94.09	95.5	96.26	96.74	96.61
		96.22	95.42	95.39	96	96.29	96.04	96.32
		95.87	94.85	94.6	95.67	95.91	96.53	96.57
		96.17	95.1	94.85	96.04	96.3	96.37	96.43
		96.02	94.12	93.94	95.86	96.02	96.16	96.65
		95.6	94.97	94.84	95.96	96.31	96.55	96.37
		95.94	94.6	94.43	95.43	96.36	96.24	96.32
		96.05	94.85	94.58	95.97	96.11	96.18	96.51
		95.66	92.7	92.34	95.52	95.64	96.27	96.72
		96.02	93.91	93.45	95.59	96.58	96.48	96.5
		96.22	93.15	93.48	95.75	96.28	96.15	96.5
		96.4	94.28	94.09	95.63	96.18	96.45	96.63
		96.02	94.47	93.92	95.51	95.51	96.15	96.17
		95.86	94.95	94.85	95.6	96.35	96.25	96.65
		96.25	94.45	93.8	95.99	96.02	96.77	96.55
		95.8	92.81	93.04	94.62	96.31	96.68	96.84
		95.71	94.63	94.52	95.67	96.11	96.54	96.56
		95.91	94.98	95.19	95.58	96.39	96.03	96.54
		96.16	94.61	93.89	95.18	95.99	96.31	96.73
		95.81	94.94	94.72	95.22	96.2	96.5	96.63
		96.38	95.45	95.03	96.16	96.19	96.47	96.36
		95.82	94.29	94.41	94.81	96.26	96.57	96.51
				94.97	96.01	95.01	96.2	96.62
				94.13	95.72	95.8	96.39	96.47
				91.39	95.82	96.04	96.6	96.33
				93.59	96.04	96.56	96.21	96.6
				95.28	95.57	96.18	96.4	96.25
				95.06	95.6	96.34	96.37	96.51
				94.55	95.63	96.51	96.47	96.64
				93.25	95.49	96.32	96.31	96.72
				94.84	95.42	96.34	96.41	96.24
				94.01	95.82	95.78	96.29	96.57
				94.61	95.65	95.76	96.49	96.59
				92.57	95.94	96.33	96.73	96.61
				93.08	95.99	96.19	96.29	96.54
				92.92	95.87	96.17	96.21	96.48
				93.77	95.6	96.05	96.4	96.45
				93.61	95.86	96.34	96.18	96.39
				94.34	95.2	96.2	96.55	96.5
				93.86	95.72	96.39	96.5	96.54
				92.49	95.73	96.12	96.43	96.44
				93.65	95.54	96	96.17	96.54
				94.47	95.48	96.55	96.5	96.71
				94.47	95.55	96.33	96.48	96.61
				93.54	95.98	96.57	96.43	96.29
				95.12	95.61	95.81	96.48	96.62
				94.04	95.58	95.96	96.47	96.66
				95.07	95.31	96.2	96.42	96.34
				94.35	95.55	95.96	96.16	96.34
				91.42	95.96	96.14	96.44	96.58
				93.83	95.36	96.22	96.41	96.57
				94.57	96	96.4	96.53	96.46
				94.15	95.83	96.1	96.33	96.74
				94.87	96.07	95.99	96.44	96.51
				94.97	95.3	96.53	96.36	96.61
				94.79	95.4	95.61	96.25	96.73
				94.76	95.58	96.06	96.4	96.66
				94.72	95.6	96.41	96.43	96.33
				91.56	96.02	96.11	96.3	96.62
				93.35	96.08	96.03	96.37	96.54
				92.81	95.72	96.21	96.34	96.7
				94.14	95.79	96.21	96.1	96.57
				94.02	95.7	96	96.22	96.31
				93.97	95.34	95.86	96.5	96.41
				94.53	95.9	96.28	96.36	96.63
				92.02	95.43	95.56	96.18	96.43
				94.17	96.05	96.13	96.58	96.33
				94.43	95.94	95.93	96.74	96.67
				93.89	95.56	96.18	96.24	96.54
				94.43	95.74	96.07	96.23	96.55
				95.17	96.21	96.23	96.41	96.15
				93.56	95.82	95.92	96.41	96.52
				95.19	95.91	95.68	96.38	96.57
				94.32	95.32	96.21	96.5	96.39
				91.11	95.75	96.19	96.48	96.47
				93.51	95.91	96.4	96.31	96.58
				94.72	95.85	96.03	96.42	96.63
				94.56	95.14	96.25	96.29	96.67
				95.22	95.87	96.31	96.29	96.37
				93.69	95.26	96.13	96.52	96.33
				94.72	95.66	96.24	96.06	96.77
				94.44	95.83	96.25	96.61	96.62
				94.65	95.8	96.28	96.5	96.38
				92.15	95.54	96.07	96.5	96.67
				93.17	95.3	96.11	96.38	96.58
				92.91	95.78	96.46	96.33	96.5
				93.29	95.98	96	96.41	96.46
				93.29	95.93	96.24	96.48	96.66
				94.37	96.05	96.17	96.42	96.72
				93.97	95.69	96.16	96.34	96.78
				91.73	94.73	96.35	96.58	96.42
				93.87	95.79	95.61	96.23	96.62
				94.5	96.23	96.28	96.11	96.62
				94.45	96.03	95.77	96.42	96.9
				94.5	95.38	96.3	96.28	96.57
				95.07	95.45	95.99	96.48	96.84
				93.63	95.39	96.05	96.39	96.33
					96.17	95.96	96.47	96.62
					95.7	96.4	96.24	96.64
					95.83	96.06	96.3	96.63
					95.93	96.12	96.36	96.72
					95.87	95.82	96.56	96.44
					95.45	96.45	96.42	96.58
					96.06	96.33	96.3	96.8
					95.54	96.45	96.45	96.52
					95.88	96.44	96.28	96.45
					96.18	96.22	96.55	96.71
					95.11	95.95	96.14	96.86
					95.89	95.92	96.51	96.38
					95.8	96.18	96.16	96.57
					95.05	96.11	96.36	96.51
					95.69	96.4	96.07	96.77
					95.83	95.83	96.4	96.19
					95.45	96.02	96.12	96.5
					95.78	96.34	96.46	96.7
					95.89	95.58	96.49	96.54
					94.59	96.31	95.95	96.77
					95.6	96.2	96.45	96.46
					95.71	96.28	96.41	96.52
					95.98	96.36	96.54	96.27
					95.35	96.09	96.3	96.54
					94.34	96.18	96.18	96.67
					96.13	96.04	96.41	96.55
					95.74	96.39	96.45	96.55
					95.73	95.91	96.42	96.47
					95.87	96.37	96.74	96.68
					94.68	95.98	96.56	96.75
					95.81	96.38	96.44	96.28
					95.43	96.23	96.39	96.62
					95.59	96.22	96.46	96.4
					96	96.21	96.41	96.64
					95.86	96.04	96.56	96.29
					96.06	96.4	96.62	96.59
					95.81	96.32	96.24	96.45
					96.13	95.8	96.32	96.42
					96.05	95.8	96.46	96.7
					95.87	95.86	96.39	96.74
					96.01	96.49	96.28	96.59
					95.56	96.59	96.49	96.64
					95.89	96.25	96.46	96.43
					96.04	96.36	96.13	96.37
					96.02	96.46	96.41	96.45
					95.96	96.12	96.59	96.68
					95.41	96.14	96.41	96.8
					94.73	96.38	96.47	96.53
					94.92	96.23	96.4	96.23
					95.56	96.19	96.4	96.44
					95.84	96.11	96.25	96.57
					95.13	96.14	96.49	96.38
					95.8	95.8	96.6	96.79
					94.14	96.39	96.51	96.77
					95.7	95.99	96.27	96.5
					95.9	96.45	96.34	96.43
					95.87	96.49	96.44	96.53
					95.41	96.16	96.06	96.43
					95.68	96.27	96.6	96.61
					95.9	96.35	96.32	96.53
					96.18	95.66	96.46	96.32
					95.74	96.3	96.54	96.23
					95.9	96.41	96.22	96.41
					95.58	96.07	96.08	96.58
					94.8	95.84	96.4	96.42
					95.71	96.45	96.32	96.43
					96.03	95.99	96.35	96.74
					95.52	96.43	96.67	96.74
					96.18	96.08	96.43	96.3
					95.31	96.22	96.28	96.67
					95.7	96.16	96.35	96.37
					95.62	96.32	96.46	96.29
					95.6	96.3	96.37	96.41
					96.13	96.4	96.32	96.66
					95.88	96.1	96.42	96.45
					96.17	96.08	96.22	96.71
					95.55	96.07	96.47	96.38
					95.29	96.25	96.25	96.78
					95.76	96.43	96.12	96.58
					95.81	96.24	96.35	96.35
					95.87	96.24	96.41	96.55
					96	96.11	96.53	96.51
					95.93	96.19	96.47	96.76
					95.47	96.03	96.59	96.69
					95.79	95.9	96.09	96.74
					95.87	96.2	96.3	96.63
					96.05	96.4	96.34	96.78
					95.85	95.99	96.67	96.48
					95.78	96.36	96.21	96.71
					95.39	96.47	96.48	96.57
					96.07	96.4	96.55	96.67
					96.08	96.48	96.55	96.55
					95.6	96.26	96.54	96.4
					95.68	95.7	96.18	96.31
					95.36	96.22	96.51	96.26
					95.5	96.37	96.38	96.43
					95.68	96.07	96.31	96.52
					96.03	96.19	96.28	96.62
					96.1	95.65	96.29	96.68
					95.31	96.32	96.45	96.63
					95.26	96.08	96.17	96.56
					95.74	96.14	96.22	96.77
					95.67	96.01	96.37	96.56
					96.04	96.1	96.56	96.51
					95.71	96.26	96.52	96.27
					96.09	95.68	96.54	96.4
					96.17	95.99	96.37	96.5
					95.49	95.76	96.28	96.43
					96.05	96.35	95.98	96.43
					95.13	96.21	95.91	96.78
					96.13	96.29	96.46	96.36
					96.19	95.99	96.5	96.59
					96.09	96.36	96.32	96.62
					95.71	96.14	96.12	96.8
					96.21	95.83	96.36	96.56
					95.23	96.06	96.27	96.53
					95.51	96.06	96.31	96.69
					95.46	96.1	96.35	96.32
					95.85	96.1	96.16	96.35
					95.49	96.33	96.47	96.56
					95.47	96.46	96.48	96.76
					96.11	96.03	96.41	96.56
					95.64	96.39	96.22	96.62
					95.86	95.83	96.28	96.55
					95.49	96.16	96.27	96.47
					95.19	95.34	96.58	96.38
					95.65	96.34	96.45	96.46
					95.19	96.25	96.19	96.38
					95.3	95.72	96.59	96.65
					95.98	96.25	96.66	96.58
					95.79	96.05	96.47	96.53
					95.53	96.32	96.67	96.27
					96.05	96.09	96.43	96.72
					94.84	96.48	96.21	96.66
					95.9	96.24	96.14	96.56
					95.46	96.14	96.57	96.65
					95.45	95.92	96.48	96.81
					95.62	96.34	96.49	96.38
					94.82	96.02	96.5	96.39
					95.68	96.06	96.43	96.81
					95.93	95.97	96.04	96.66
					95.89	96.2	96.69	96.37
					95.18	96.19	96.3	96.47
					95.88	96.37	96.67	96.63
					96.13	96.19	96.51	96.62
					96.32	96.46	96.5	96.74
					96.11	96.29	96.41	96.52
					96.01	96.1	96.43	96.51
					95.79	96.03	96.16	96.5
					95.33	95.94	96.26	96.45
					95.7	96.14	96.08	96.7
					96	95.81	96.24	96.68
					95.51	96.01	96.22	96.61
					95.52	96.14	96.46	96.52
					95.93	96.17	96.47	96.76
					95.53	96.16	96.62	96.56
					95.12	96.04	96.36	96.5
					95.69	96.35	96.36	96.4
					96.16	95.97	96.48	96.57
					96.14	95.95	96.05	96.78
					96.04	96.37	96.63	96.45
					95.71	95.62	96.61	96.63
					95.8	96.09	96.29	96.52
					95.97	95.99	96.61	96.46
					95.75	96.37	96.31	96.67
					95.84	96.16	96.47	96.58
					96.14	96.06	96.29	96.47
					95.49	96.37	96.24	96.64
					95.45	96.35	96.64	96.45
					95.96	96.21	96.12	96.54
					95.16	96.12	96.56	96.42
					95.82	96.44	96.48	96.34
					95.49	96.23	96.42	96.53
					95.01	96.39	96.25	96.55
					96.15	96.25	96.4	96.58
					96.15	96.12	96.67	96.63
					95.71	96.23	96.31	96.47
					95.47	96.54	96.48	96.76
					95.39	96.35	96.18	96.61
					95.19	95.82	96.33	96.65
					95.07	96.2	96.65	96.56
					95.87	96.07	96.52	96.55
					95.87	96.54	96.66	96.76
					95.6	96.01	96.26	96.51
					96.1	96.33	96.51	96.44
					96.24	96.02	96.32	96.29
					95.69	96.37	96.58	96.6
					95.93	96.27	96.4	96.66
					94.94	95.97	96.28	96.62
					95.88	96.39	96.28	96.5
					95.01	96.2	96.25	96.7
					95.58	96.18	96.52	96.81
					94.77	96.04	96.38	96.42
					95.42	96.32	96.72	96.69
					95.9	96.27	96.39	96.42
					96.21	95.8	96.67	96.6
					95.88	96.15	96.55	96.39
					95.66	96.48	96.55	96.46
					96.22	96.24	96.41	96.57
					95.44	96.01	96.53	96.33
					95.9	96.31	96.42	96.71
					95.24	96.37	96.5	96.63
					95.56	96.41	96.03	96.55
					95.17	96.03	96.29	96.38
					95.91	96.29	96.02	96.43
					94.91	96.03	96.39	96.66
					95.75	96.2	96.09	96.73
					95.46	96	96.38	96.47
					95.59	95.9	96.59	96.49
					95.74	96.48	96.22	96.36
					96.16	96.05	96.25	96.57
					95.14	96.19	96.56	96.61
					94.98	95.78	96.62	96.75
					95.83	96.07	96.62	96.64
					96	96.55	96.48	96.44
					95.97	96.4	95.99	96.69
					95.27	96.41	96.6	96.41
					95.29	96.11	96.52	96.53
					95.82	96.13	96.42	96.75
					95.74	96	96.39	96.6
					95.71	96.08	96.51	96.26
					96.2	95.63	96.15	96.43
					95.73	96.4	96.41	96.75
					95.19	96.33	96.45	96.43
					95.52	96.17	96.72	96.39
					96.11	96.2	95.72	96.64
					94.39	96.02	96.31	96.39
					95.11	96.46	96.43	96.86
					96.03	96.17	96.38	96.48
					95.46	96.22	96.21	96.41
					94.96	96.32	96.56	96.69
					95.48	95.7	96.31	96.68
					96.07	96.17	96.5	96.32
					95.82	96.24	96.26	96.76
					95.14	95.89	96.27	96.67
					95.64	96.06	96.33	96.48
					94.66	96.03	96.59	96.59
					95.41	95.88	96.43	96.71
					95.43	96.26	96.41	96.51
					95.17	96.21	96.3	96.44
					95.83	96.56	96.3	96.71
					96.18	96.15	96.06	96.43
					95.3	96.2	96.33	96.81
					95.85	96.04	96.21	96.49
					95.74	96.43	96.47	96.82
					95.66	96.43	96.21	96.76
					95.87	96.2	96	96.4
					95.48	96.17	96.47	96.56
					95.5	96.08	96.37	96.51
					95	95.8	96.44	96.55
					95.89	96.15	96.51	96.81
					95.18	96.43	96.66	96.65
					96.13	96.33	96.33	96.38
					95.16	96.14	96.64	96.6
					95.7	96.21	96.08	96.59
					95.68	96.35	96.46	96.56
					95.49	96.01	96.57	96.7
					94.07	95.9	96.61	96.38
					95.67	96	96.24	96.63
					95.78	96.12	96.31	96.66
					94.92	96.31	96.72	96.6
					95.69	95.86	96.4	96.41
					95.74	95.94	96.58	96.49
					94.39	96.33	96.17	96.47
					95.87	96.05	96.41	96.63
					94.99	95.97	96.67	96.58
					95.79	96.02	96.46	96.69
					95.59	96.51	96.43	96.4
					95.49	95.65	96.75	96.33
					95.92	96.47	96.4	96.51
					96.12	96.17	96.26	96.57
					96.02	96.33	96.35	96.33
					95.34	96.03	96.67	96.52
					95.89	96.01	96.33	96.45
					94.77	96.39	96.45	96.74
					95.35	96.03	96.19	96.3
					95.75	96.36	96.39	96.56
					95.69	95.71	96.53	96.59
					95.5	96.09	96.4	96.54
					95.69	96.23	96.57	96.67
					96	96.36	96.33	96.14
					95.76	96.33	96.56	96.53
					95.64	96.14	96.38	96.4
					96.09	96.05	96.46	96.74
					95.8	96.13	96.36	96.37
					96.26	95.95	96.46	96.2
					95.77	96.27	96.58	96.5
					95.59	96.03	96.69	96.58
					95.6	96.02	96.32	96.56
					95.52	95.7	96.36	96.67
					95.6	96.15	96.55	96.41
					96.01	96.4	96.52	96.5
					95.44	96.04	96.5	96.63
					95.18	96	96.47	96.55
					95.42	96.29	96.17	96.71
					95.57	95.87	96.51	96.46
					95.74	96.14	96.69	96.34
					96.04	96.25	96.45	96.6
					95.29	96.33	96.42	96.36
					95.36	96.18	96.25	96.66
					95.41	96.06	96.42	96.52
					95.54	95.79	96.36	96.56
					95.68	95.87	96.45	96.41
					95.02	96.52	96.59	96.21
					94.37	96.33	96.4	96.36
					95.56	96.46	96.3	96.47
					96.09	96.3	96.48	96.66
					95.32	95.91	96.45	96.72
					95.5	96.52	96.51	96.65
					96.1	96.08	96.18	96.72
					95.98	96.34	96.34	96.57
					95.17	96.24	96.51	96.81
					96.08	96.3	96.54	96.38
					95.38	95.89	96.32	96.42
					95.36	96.37	96.46	96.61
					95.71	96.28	96.57	96.7
					95.73	96.35	96.57	96.45
					94.87	96.54	96.66	96.63
					95.29	96.31	96.32	96.83
					95.71	96.36	96.46	96.4
					94.78	96.55	96.44	96.58
					95.44	96.19	96.17	96.2
					95.25	95.54	96.23	96.59
					95.41	95.76	96.45	96.47
					95.42	95.91	96.15	96.6
					95.56	96.03	96.66	96.66
					95.64	95.84	96.11	96.6
					95.94	95.88	96.24	96.45
					95.47	96.56	96.61	96.78
					95.28	96.28	96.55	96.59
					95.97	96.3	96.53	96.6
					95.62	96.38	96.67	96.59
					95.82	96.09	96.21	96.25
					96.01	96.33	96.12	96.28
					95.84	96.24	96.42	96.65
					95.32	95.91	96.32	96.66
					95.43	95.85	96.62	96.58
					95.64	96.13	96.48	96.71
					95.21	96.22	96.48	96.52
					94.46	95.75	96.39	96.51
					95.36	96.33	96.52	96.31
					95.64	95.73	96.57	96.72
					95.49	96.17	96.71	96.35
					95.86	96.2	96.36	96.39
					95.49	96.11	96.44	96.6
					96.03	95.74	96.45	96.57
					95.69	96.04	96.6	96.74
					95.22	96.38	96.71	96.52
					95.16	96.19	96.61	96.74
					95.37	96.32	96.19	96.74
					95.86	96.02	96.39	96.3
					96.06	96.4	96.44	96.7
					95.81	96.14	96.76	96.92
					94.84	96.32	96.37	96.39
					94.84	96.42	96.63	96.54
					95.66	95.87	96.43	96.57
					95.19	95.98	96.24	96.44
					95.06	96.15	96.29	96.64
					95.54	96.2	96.35	96.39
					94.63	96.29	96.36	96.49
					95.06	96.11	96.65	96.46
					95.84	95.35	96.44	96.33
					94.92	95.99	96.33	96.62
					94.91	95.93	96.25	96.62
					95.68	96.18	96.16	96.74
					95.48	96.13	96.41	96.34
					95.84	96.12	96.35	96.58
					95.51	95.8	96.53	96.46
					95.68	96.04	96.51	96.85
					95.15	96.34	96.36	96.66
					94.77	96.42	96.44	96.41
					95.35	96.23	96.51	96.66
					95.6	96.04	96.46	96.58
					95.76	96.16	96.35	96.6
					95.65	96.1	96.64	96.52
					95.46	95.71	96.26	96.55
					95.32	96.18	96.7	96.5
					95.87	96.45	96.56	96.4
					95.39	96.08	96.71	96.49
					95	96.25	96.53	96.47
					95.86	96.34	96.58	96.36
					95.73	96.16	96.32	96.76
					95.4	96.23	96.71	96.79
					95.97	96.07	96.18	96.41
					95.48	96.17	96.29	96.71
					95.96	96.49	96.76	96.66
					95.7	96.03	96.25	96.62
					95.53	96.42	96.15	96.73
					95.8	96.02	96.2	96.57
					95.4	96.12	96.6	96.58
					95.67	96.08	96.35	96.57
					95.18	96.01	96.43	96.68
					95.93	96.54	95.8	96.53
					96.06	96.16	96.02	96.46
					95.8	95.83	96.41	96.33
					95.31	96.6	96.12	96.48
					95.94	95.99	96.45	96.54
					96.11	95.77	96.44	96.64
					95.6	96.07	96.13	96.53
					95.3	96.42	96.07	96.66
					95.83	96.27	96.59	96.68
					95.11	96.03	96.19	96.51
					95.25	95.98	96.41	96.8
					96.14	95.7	96.38	96.54
					94.96	95.87	96.36	96.64
					95.25	95.72	96.41	96.8
					94.81	96.16	96.49	96.39
					95.76	96.28	96.39	96.69
					96.14	96.23	96.45	96.64
					95.56	96.54	96.5	96.57
					95.55	96.18	96.59	96.75
					95.83	95.98	96.35	96.75
					95.33	95.54	96.38	96.54
					95.54	96.17	96.28	96.56
					95.24	96.13	96.59	96.51
					95.81	96.05	96.41	96.47
					95.92	95.76	96.32	96.54
					95.87	95.89	96.46	96.68
					95.72	96.21	96.32	96.46
					95.94	96.01	96.13	96.67
					95.54	95.95	96.52	96.46
					95.63	95.86	96.26	96.7
					94.98	96.18	96.58	96.66
					96.07	96.34	96.4	96.67
					95.96	96.05	96.44	96.43
					95.74	96.46	96.36	96.57
					95.33	95.39	96.42	96.69
					96.11	96.01	96.56	96.57
					95.87	96.04	96.6	96.68
					95.68	96.13	96.8	96.8
					95.72	96.14	96.43	96.6
					95.66	96.27	96.31	96.8
					95.94	96.28	96.47	96.4
					95.66	96.11	96.34	96.57
					95.12	96.37	96.33	96.61
					94.82	96.16	96.6	96.46
					95.4	96.21	96.12	96.58
					95.8	96.39	96.16	96.57
					95.66	96.04	96.14	96.59
					95.36	95.78	96.63	96.57
					94.77	95.73	96.48	96.48
					95.83	96.12	96.41	96.61
					95.44	96.01	96.6	96.58
					94.42	96.06	96.51	96.33
					95.47	96.2	96.25	96.53
					95.44	96.21	96.4	96.68
					95.89	96.36	96.69	96.58
					94.3	95.95	96.25	96.38
					95.12	96.19	96.64	96.71
					96.15	96.18	96.44	96.54
					96	96.13	96.31	96.71
					95.79	96.18	96.42	96.54
					95.55	96.24	96.57	96.62
					95.82	96.31	96.62	96.58
					95.5	96.26	96.43	96.29
					94.88	96.23	96.61	96.46
					95.01	96.23	96.51	96.78
					95.38	96.1	96.42	96.48
					95.58	95.87	96.68	96.53
					95.99	96.24	96.71	96.48
					95.28	95.83	96.49	96.43
					95.21	96.44	96.61	96.36
					95.19	96.09	96.6	96.46
					95.92	96.4	96.41	96.38
					96.15	96.16	96.42	96.55
					95.63	96.25	96.41	96.45
					95.39	96.43	96.47	96.35
					95.82	96.13	96.64	96.71
					95.61	96.26	96.52	96.63
					95.78	96.29	96.37	96.45
					96.12	95.95	96.1	96.69
					95.27	96.06	96.18	96.62
					95.69	96.2	96.41	96.54
					95.72	96.54	96.46	96.65
					96.19	96.08	96.38	96.51
					95.49	96.19	96.41	96.67
					95.43	96.23	96.51	96.49
					95.28	96.11	96.1	96.43
					95.84	95.89	96.52	96.34
					95.02	96.42	96.43	96.16
					95.48	96.18	96.36	96.52
					95.9	95.56	96.67	96.68
					95.56	96.19	96.49	96.62
					95.69	96.05	96.21	96.63
					95.81	96.48	96.24	96.62
					96.11	96.22	96.56	96.27
					95.88	96.03	96.57	96.68
					95.8	96.11	96.18	96.65
					95.9	96.05	96.41	96.74
					95.29	96.31	96.53	96.53
					94.86	96.41	96.27	96.61
					96.04	96.42	96.27	96.81
					95.52	95.99	96.24	96.5
					95.72	96.34	96.43	96.53
					96.03	95.77	96.54	96.63
					94.78	95.75	96.68	96.61
					95.6	95.91	96.26	96.87
					95.16	96.09	96.8	96.55
					95.64	96.18	96.63	96.47
					95.84	96.05	96.55	96.4
					95.81	95.99	96.46	96.55
					95.83	96.36	96.41	96.42
					95.83	96.32	96.29	96.63
					95.65	96.08	96.38	96.72
					96.15	96.1	96.27	96.36
					95.9	95.74	96.59	96.66
					96.08	95.76	96.25	96.67
					95.82	96.1	96.44	96.54
					96.24	96.04	96.23	96.29
					95.53	95.68	96.56	96.51
					95.34	96.13	96.45	96.36
					95.97	96.15	96.42	96.77
					94.79	96.39	96.55	96.58
					95.91	95.99	96.64	96.49
					95.75	96.04	96.53	96.52
					95.82	96.17	96.48	96.62
					95.75	95.95	96.53	96.54
					95.43	96.46	96.16	96.64
					95.94	95.98	96.45	96.34
					95.72	96.24	96.29	96.5
					95.64	96.4	96.4	96.77
					95.95	96.3	96.46	96.62
					95.41	96.18	96.35	96.55
					95.74	96.31	96.36	96.54
					96.13	96.37	96.55	96.46
					96.14	96.42	96.23	96.46
					96.04	96.08	96.62	96.36
					95.34	96.13	96.36	96.44
					96.02	96.49	96.54	96.61
					95.45	96.22	96.57	96.53
					95.64	95.86	96.41	96.58
					95.81	96.33	96.65	96.6
					95.46	96.05	96.5	96.47
					95.89	96.35	96.51	96.45
					95.39	96.26	96.48	96.6
					96.14	95.35	96.51	96.35
					96.19	96.41	96.43	96.59
					95.74	95.71	96.18	96.65
					95.71	96.2	96.38	96.49
					95.55	96.4	96.39	96.71
					95.06	96.28	96.41	96.63
					95.85	95.93	96.58	96.74
					95.68	96.19	96.58	96.51
					95.46	96.48	96.53	96.62
					95.85	96.49	96.26	96.54
					95.72	96.27	96.5	96.67
					95.91	95.5	96.45	96.47
					95.84	96.35	96.7	96.44
					95.37	96.02	96.3	96.56
					95.39	96.41	96.47	96.57
					95.43	96.07	96.38	96.68
					94.81	96.12	96.41	96.44
					95.55	96.11	96.28	96.62
					95.62	96.26	96.52	96.62
					95.69	96.28	96.4	96.67
					95.61	96.44	96.55	96.5
					95.12	96.33	96.49	96.35
					93.99	96.41	96.59	96.58
					95.1	96.22	96.58	96.55
					95.42	95.99	96.36	96.79
					96.19	95.89	96.31	96.78
					96.05	96.43	96.55	96.57
					95.3	96.29	96.38	96.55
					94.97	96.32	96.55	96.55
					95.91	96.43	96.63	96.71
					96.01	96.19	96.51	96.81
					94.96	96.42	96.59	96.63
					95.58	96.34	96.48	96.54
					95.6	96.57	96.47	96.68
					95.39	96.08	96.61	96.65
					96.32	96.16	95.95	96.56
					96.33	96.13	96.42	96.54
					95.85	96.26	96.59	96.68
					95.18	95.84	96.47	96.73
					95.53	95.81	96.19	96.6
					95.86	96.18	96.57	96.61
					95.65	96.3	96.17	96.4
					95.41	96.21	96.29	96.6
					96.01	96.37	96.73	96.65
					95.31	95.86	96.52	96.7
					95.71	96.17	96.32	96.52
					95.08	96.04	96.48	96.3
					95.51	96.5	96.7	96.57
					95.95	95.91	96.38	96.34
					96.14	96.07	96.46	96.74
					96.12	96.18	96.57	96.51
					95.73	96.42	96.36	96.56
					96.51	96.38	96.7	96.62
					95.11	95.68	96.43	96.6
					95.81	96.4	96.43	96.76
					95.63	95.95	96.26	96.65
					95.37	95.36	96.27	96.13
					94.78	96.5	96.44	96.62
					95.84	95.93	96.13	96.69
					96.04	96.32	96.38	96.58
					95.96	96.08	96.76	96.73
					95.29	96.51	96.73	96.51
					95.63	96.12	96.2	96.6
					94.37	96.29	96.36	96.58
					95.74	96.12	96.31	96.6
					95.59	95.99	96.59	96.65
					95.59	96.27	96.42	96.56
					95.82	96.05	96.53	96.37
					95.36	96.33	96.35	96.52
					95.93	96	96.3	96.4
					95.99	95.71	96.11	96.62
					95.67	96.32	96.43	96.38
					95.98	96.34	96.34	96.63
					95.54	96.39	96.55	96.6
					95.13	96.02	96.79	96.75
					95.68	95.95	96.6	96.7
					95.48	96.38	96.21	96.61
					94.51	96.25	96.39	96.45
					95.85	96.31	96.22	96.46
					94.82	96.37	96.5	96.46
					95.79	96.25	96.15	96.42
					95.78	96.1	96.42	96.41
					95.26	95.93	96.47	96.59
					96.07	96.18	96.64	96.43
					96.2	96.16	96.23	96.68
					95.2	96.37	96.6	96.55
					96.23	96.4	96.38	96.36
					95.92	96.3	96.37	96.57
					95.51	96.24	96.52	96.67
					94.92	96.25	96.44	96.71
					95.31	96.07	96.47	96.59
					95.98	96.06	96.29	96.62
					96.04	96.25	96.29	96.56
					95.86	96.29	96.14	96.52
					95.1	96.02	96.39	96.47
					94.87	96.08	96.03	96.31
					95.77	96.28	96.25	96.65
					95.4	95.72	96.62	96.43
					95.54	96.21	96.22	96.37
					96.02	95.85	96.39	96.47
					95.7	96.37	96.36	96.57
					94.59	95.98	96.52	96.62
					95.97	96.02	96.49	96.3
					95.9	96	96.37	96.76
					95.34	96.1	96.15	96.35
					95.77	96.34	96.32	96.55
					95.71	96.37	96.64	96.62
					95.26	96.04	96.67	96.52
					95.17	96.22	96.66	96.58
					95.85	95.99	96.4	96.47
					95.63	95.97	96.26	96.31
					95.3	96.09	96.36	96.72
					95.79	96.36	96.65	96.4
					95.83	96.22	95.98	96.74
					95.96	96.03	96.25	96.5
					95.45	96.29	96.47	96.47
					95.96	96.17	96.55	96.63
					95.58	96.07	96.71	96.45
					96.09	96.27	96.56	96.62
					95.63	96.41	96.34	96.48
					95.54	96.54	96.53	96.29
					95.56	96.27	96.3	96.5
					95.87	96.32	96.52	96.69
					96.06	96.15	96.66	96.5
					95.43	96.13	96.35	96.33
					95.43	96.48	96.38	96.29
					96.21	96.25	96.63	96.52
					94.93	95.77	96.46	96.47
					95.73	96.53	96.42	96.71
					95.73	96.68	96.57	96.11
					96.04	96.07	96.62	96.51
					95.79	96.54	96.15	96.48
					95.5	96.09	96.36	96.6
					95.7	96.2	96.28	96.43
					95.59	96.31	96.57	96.45
					96.02	96.42	96.62	96.49
					96.12	96.28	96.24	96.71
					96.07	96.22	96.38	96.63
					96.19	96.08	96.6	96.59
					95.71	96.36	96.42	96.72
					95.02	96.24	96.19	96.57
					94.56	95.93	96.67	96.6
					95.86	96.33	96.45	96.63
					95.23	96.18	96.02	96.63
					95.74	96.04	96.39	96.52
					95.59	96.06	96.64	96.56
					96.05	96.3	96.66	96.32
					95.34	96.14	96.13	96.44
					95.52	95.88	96.55	96.7
					95.2	95.94	96.43	96.43
					95.37	96.32	96.32	96.66
					95.37	96.22	96.63	96.88
					95.53	96.4	96.24	96.61
					95.97	96.4	96.7	96.57
					95.47	96.27	96.59	96.55
					95.86	96.25	96.37	96.81
					96.06	96.33	96.36	96.5
					95.59	96.41	96.51	96.57
					94.95	96.27	96.65	96.66
					95.23	96.03	96.33	96.35
					95.64	96.49	96.41	96.32
					94.7	96.15	96.42	96.55
					95.7	96.05	96.39	96.71
					95.69	95.8	96.61	96.29
					95.63	96.31	96.11	96.5
					94.99	96.03	96.45	96.71
					95.32	96.31	96.55	96.37
					95.89	96.4	96.38	96.68
					95.75	95.49	96.48	96.65
					95.34	96.35	96.43	96.43
					95.92	96.28	96.62	96.44
					95.93	96.48	96.17	96.53
					95.32	96.24	96.57	96.55
					95.41	95.88	96.54	96.85
					96.07	95.96	96.51	96.44
					95.39	96.17	96.37	96.47
					95.7	96.3	96.39	96.79
					96.1	95.91	96.74	96.22
					95.84	96.41	96.68	96.59
					95.76	96.24	96.26	96.49
					95.51	96.25	96.38	96.61
					95.88	96.12	96.35	96.55
					95.49	96.21	96.3	96.64
					95.67	95.78	96.2	96.85
					95.09	96.46	96.66	96.67
					95.44	96.42	96.66	96.49
					95.65	96.16	96.53	96.52
					94.7	96.16	96.63	96.54
					96.19	95.78	96.37	96.42
					95.62	96.28	96.66	96.52
					95.62	96.26	96.51	96.55
					96.01	96.24	96.53	96.32
					96.24	96.1	96.4	96.46
					96.31	96.4	96.6	96.84
					95.91	96.13	96.47	96.55
					95.51	96.26	96.3	96.78
					95.65	96.22	96.33	96.56
					95.83	96.49	96.47	96.5
					95.63	96.43	96.59	96.56
					96.16	96.3	96.2	96.5
					95.38	96.17	96.42	96.78
					95.79	96.2	96.5	96.7
					95.65	96.38	96.34	96.48
					96.24	96.16	96.19	96.4
					95.07	96.15	96.43	96.61
					95.88	96.24	96.35	96.49
					95.9	95.93	96.39	96.37
					95.42	96.22	96.33	96.38
					95.59	96.34	96.12	96.32
					95.75	95.64	96.07	96.43
					95.49	96.14	96.76	96.8
					95.66	96.07	96.48	96.51
					95.44	96.17	96.32	96.49
					94.59	96.45	96.43	96.43
					95.3	96.08	96.41	96.55
					95.48	96.27	96.38	96.47
					95.89	96.21	96.5	96.53
					95.72	96.6	96.58	96.46
					95.81	96.11	96.45	96.23
					95.56	95.88	96.28	96.27
					95.62	96.51	96.54	96.72
					95.56	96.4	96.34	96.52
					96.11	95.99	96.53	96.63
					95.31	96.3	96.7	96.65
					96.03	95.96	96.59	96.4
					95.29	96.15	96.48	96.5
					95.55	96.36	96.31	96.61
					95.58	96.3	96.55	96.39
					95.1	96.44	96.58	96.56
					95.37	96.34	96.3	96.56
					95.48	96.15	96.52	96.49
					95.81	96.27	96.51	96.61
					95.38	95.87	96	96.53
					95.68	96.32	96.32	96.56
					95.68	96.05	96.57	96.53
					96.06	96.21	96.25	96.38
					95.85	95.92	96.34	96.38
					96.13	96.37	96.32	96.72
					95.33	96.41	96.29	96.4
					95.59	96.16	96.29	96.42
					95.62	96.31	96.37	96.65
					95.57	95.58	96.4	96.7
					95.15	96.43	96.24	96.38
					94.73	96.23	96.39	96.45
					95.45	95.82	96.39	96.52
					95.43	96.08	96.66	96.39
					96.12	96.44	96.3	96.45
					95.77	96.18	96.42	96.57
					95.49	95.98	96.46	96.65
					94.4	96.56	96.49	96.54
					96.13	96.35	96.64	96.75
					95.7	96.28	96.41	96.54
					94.57	95.95	96.61	96.53
					95.05	96.48	96.54	96.52
					95.77	95.87	96.42	96.51
					95.6	96.28	96.51	96.6
					95.9	96.09	96.59	96.3
					95.98	96.17	96.47	96.4
					95.34	96.5	96.19	96.65
					94.9	96.12	96.55	96.8
					95.5	96.25	96.27	96.38
					95.66	96.12	96.37	96.71
					94.97	96.18	96.61	96.56
					95.51	96.21	96.45	96.52
					95.91	95.92	96.54	96.55
					94.91	96.25	96.4	96.53
					95.75	96.62	96.63	96.68
					95.96	96.51	96.4	96.56
					96.26	96.37	96.57	96.76
					94.87	96.18	96.14	96.49
					95.72	96.03	96.42	96.59
					95.75	96.04	96.31	96.71
					95.3	95.55	96.52	96.36
					95.8	96.29	96.34	96.52
					95.47	96.17	96.42	96.73
					95.07	96.18	96.3	96.46
					95.48	95.9	96.23	96.16
					95.74	96.39	96.61	96.33
					95.8	96.39	96.5	96.6
					96.09	96.26	96.36	96.69
					94.8	96.52	96.35	96.4
					95.68	96.26	96.5	96.56
					96.34	96.62	96.46	96.34
					94.91	95.95	96.43	96.56
					95.56	95.97	96.52	96.71
					95.56	96.25	96.25	96.74
					96.14	96.27	96.67	96.63
					95.52	96.12	96.24	96.58
					95.87	96.09	96.44	96.49
					95.39	95.94	96.59	96.73
					95.76	96.11	96.05	96.46
					95.64	96.27	96.7	96.46
					95.37	95.95	96.43	96.67
					95.81	96.37	96.32	96.82
					95.15	96.19	96.71	96.46
					95.97	96.59	96.12	96.33
					95.5	96.28	96.1	96.59
					95.18	96.42	96.54	96.6
					95.95	96.33	96.49	96.71
					94.77	95.98	96.42	96.67
					96.07	95.93	96.62	96.62
					95.38	96.08	96.68	96.37
					96.06	96.05	96.73	96.41
					95.79	96.21	96.45	96.73
					95.65	95.94	96.63	96.46
					95.99	96.43	96.38	96.29
					96.06	95.94	96.35	96.53
					95.25	95.61	96.51	96.31
					95.34	96.18	96.54	96.53
					95.15	95.8	96.42	96.43
					95.4	96.16	96.52	96.3
					94.68	96.09	96.3	96.67
					96.09	96.26	96.45	96.57
					94.81	95.86	96.39	96.68
					95.58	96.3	96.3	96.78
					95.79	96.33	96.65	96.44
					95.57	96.07	96.39	96.46
					94.81	96.13	96.37	96.75
					96.14	95.93	96.39	96.58
					95.95	96.15	96.44	96.37
					96.15	96	96.53	96.75
					95.56	96.2	96.54	96.89
					94.35	96.27	96.55	96.55
					95.2	96.13	96.51	96.5
					94.96	95.88	96.5	96.34
					96.12	96.18	96.45	96.36
					95.98	95.89	96.33	96.56
					94.53	95.57	96.03	96.81
					94.96	96.06	96.58	96.79
					95.42	96.35	96.41	96.61
					95.98	96.04	96.55	96.38
					95.84	96.15	96.29	96.76
					95.56	96.16	96.55	96.53
					95.33	95.83	96.23	96.47
					95.76	96.24	96.23	96.51
					96.21	96.28	96.54	96.54
					96.07	96.03	96.19	96.67
					95.71	96.32	96.26	96.26
					95.48	96.17	96.23	96.55
					94.91	96.12	96.28	96.51
					95.69	96.16	96.42	96.49
					95.61	96.23	96.49	96.54
					95.66	96.38	96.62	96.54
					94.98	96.25	96.28	96.59
					95.12	96.22	96.37	96.44
					95.51	96.05	96.39	96.35
					95.76	96.32	96.38	96.55
					95.48	96.12	96.62	96.59
					95.26	95.96	96.36	96.51
					95.2	95.73	96.57	96.65
					95.31	95.84	96.64	96.4
					95	96.5	96.44	96.38
					96.19	96.34	96.31	96.54
					95.91	96.12	96.37	96.45
					95.59	96.45	96.4	96.56
					96.07	96.27	96.48	96.69
					95.39	96.37	96.68	96.53
					94.84	96.32	96.33	96.56
					95.75	96.31	96.1	96.77
					95.78	96.08	96.38	96.57
					95.74	96.16	96.64	96.65
					95.33	96.15	96.23	96.42
					95.92	96.19	96.69	96.52
					95.65	96.47	96.52	96.59
					95.92	96.09	96.39	96.4
					95.26	96	96.2	96.36
					95.45	96.33	96.47	96.44
					95.72	96.27	96.41	96.6
					95.31	96.24	96.27	96.4
					95.32	96.24	96.22	96.49
					94.55	96.5	96.42	96.63
					95.38	95.72	96.47	96.53
					95.36	95.91	96.4	96.7
					95.43	96.31	96.53	96.43
					95.47	96.5	96.73	96.56
					95.61	96.22	96.35	96.22
					95.79	95.87	96.41	96.71
					96.26	96.47	96.42	96.56
					95.97	95.96	96.09	96.58
					95.38	96.15	96.47	96.62
					94.93	95.87	96.52	96.38
					95.63	96.31	96.41	96.64
					95.7	96.15	96.32	96.63
					95.56	96.39	96.62	96.52
					95.23	96.09	96.69	96.48
					95.26	96.2	96.3	96.64
					95.3	96.38	96.61	96.63
					95.18	96.48	96.49	96.4
					95.4	96.09	96.65	96.67
					95.56	96.12	96.53	96.57
					95.84	96.46	96.6	96.47
					95.19	96.19	96.58	96.76
					95.24	96.4	96.29	96.64
					95.94	95.87	96.47	96.53
					93.92	96.28	96.49	96.58
					95.61	95.73	96.5	96.66
					95.64	96.44	96.06	96.79
					95.73	96.2	96.48	96.62
					95.64	95.97	96.32	96.48
					94.41	96.31	96.39	96.48
					94.75	96.19	96.58	96.76
					95.53	95.93	96.16	96.72
					95.71	96.4	96.59	96.65
					95.61	96.01	96.42	96.65
					95.57	96.15	96.34	96.43
					95.6	96.36	96.66	96.65
					95.73	95.98	96.63	96.58
					95.5	96.43	96.05	96.52
					95.53	96.49	96.33	96.5
					95.33	96.32	96.3	96.7
					95.85	95.93	96.59	96.29
					95.36	95.97	96.23	96.57
					95.67	96.14	96.29	96.1
					94.49	96.31	96.39	96.67
					96.14	96.16	96.6	96.77
					95.71	95.92	96.12	96.35
					95.71	96.03	96.35	96.51
					95.5	96.32	96.44	96.53
					95.77	96.2	96.59	96.47
					95.35	95.77	96.55	96.3
					96.01	96.29	96.4	96.43
					95.96	96.03	96.18	96.74
					95.76	96.44	96.14	96.5
					95.71	96.09	96.3	96.39
					95.65	96	96.11	96.67
					95.78	96.38	96.44	96.54
					95.61	95.53	96.49	96.76
					95.58	95.91	96.31	96.38
					96.3	95.88	96.39	96.69
					95.78	96.44	96.57	96.74
					95.67	96.49	96.38	96.69
					95.7	96.26	96.6	96.59
					95.27	96.24	96.46	96.42
					95.15	96.03	96.51	96.54
					95.22	96.4	96.33	96.69
					96.21	96.13	96.33	96.59
					95.42	95.99	96.7	96.75
					96.11	96.3	96.37	96.55
					95.42	96.26	96.51	96.54
					96.13	95.86	96.54	96.59
					95.83	96.1	96.51	96.8
					95.36	96.16	96.02	96.36
					95.24	96	96.51	96.76
					95.29	95.87	96.38	96.72
					95.46	96.23	96.14	96.56
					95.33	96.09	96.17	96.59
					95.25	95.98	96.59	96.64
					96.2	96.01	96.02	96.64
					95.87	96.3	96.54	96.59
					94.92	96.15	96.46	96.42
					95.88	95.76	96.49	96.24
					95.19	96.09	96.39	96.42
					95.52	96.21	96.29	96.78
					95.29	96.29	96.46	96.81
					95.64	96.19	96.59	96.49
					95.33	96.17	95.96	96.61
					94.46	95.99	96.44	96.5
					95.44	95.77	96.48	96.51
					95.6	96.18	96.39	96.63
					95.54	96.12	96.27	96.44
					95.97	96.04	96.55	96.35
					95.89	96.18	96.25	96.59
					95.12	96.59	96.57	96.74
					96.07	96.45	96.41	96.61
					95.77	96	96.4	96.36
					94.82	96.19	96.32	96.52
					94.8	96	96.65	96.53
					96.03	96.07	96.44	96.29
					95.49	96.41	96.55	96.57
					96.01	96.12	96.02	96.58
					95.66	96.3	96.21	96.27
					94.96	96	96.6	96.22
					95.66	96	96.61	96.77
					96.01	96.33	96.55	96.63
					95.22	96.22	96.53	96.51
					95.98	96.47	96.55	96.39
					95.64	96.09	96.15	96.68
					94.81	96.35	96.07	96.7
					95.29	96.26	96.4	96.55
					95.47	96.11	96.57	96.55
					94.56	96.13	96.59	96.71
					96.11	96.15	96.5	96.61
					95.2	96.06	96.48	96.68
					95.74	96.32	96.52	96.75
					95.61	96.3	96.41	96.46
					95.25	96.24	96.45	96.52
					95.69	96.33	96.48	96.59
					95.96	95.81	96.42	96.74
					95.86	95.94	96.45	96.48
					95.71	96.31	96.08	96.62
					95.44	96.45	96.64	96.73
					95.67	96.37	96.37	96.68
					94.72	95.91	96.44	96.58
					94.17	96.12	96.5	96.55
					95.28	96.52	96.74	96.51
					94.88	96.28	96.37	96.62
					95.33	95.98	96.37	96.6
					95.76	96.18	96.4	96.57
					95.99	96.11	96.45	96.61
					95.56	95.96	96.47	96.47
					95.58	95.85	96.51	96.46
					95.28	96.39	96.59	96.6
					95.5	96.53	96.34	96.59
					94.85	96.54	96.43	96.57
					95.9	95.37	96.35	96.35
					95.79	96.02	96.19	96.52
					95.13	96.2	96.49	96.6
					95.91	96.13	96.14	96.75
					94.32	96.05	96.64	96.45
					94.88	96.31	96.52	96.48
					95.65	96.24	96.56	96.54
					95.55	96.25	96.41	96.69
					95.35	96.13	96.37	96.61
					95.82	96.25	96.4	96.51
					95.26	95.93	96.41	96.5
					95.69	96.15	96.46	96.61
					96.05	96.15	96.37	96.39
					95.78	96.18	96.29	96.57
					95.68	96.32	96.35	96.32
					95.87	96.19	96.43	96.52
					94.76	96.21	96.16	96.56
					95.6	96.37	96.4	96.67
					95.54	96.53	96.63	96.38
					95.9	96.03	96.56	96.71
					96.15	96.09	96.6	96.47
					95.86	96.16	96.31	96.55
					96.13	96.06	96.27	96.56
					95.14	95.71	96.37	96.64
					95.43	96.02	96.29	96.67
					95.48	96.15	96.44	96.61
					95.16	95.85	96.32	96.49
					95.2	95.76	96.3	96.71
					96.15	96.36	96.4	96.47
					95.54	96.14	96.46	96.65
					95.23	95.75	96.27	96.75
					95.12	96.14	96.1	96.69
					95.79	96.19	96.65	96.6
					95.51	96.49	96.82	96.3
					96.27	96.04	96.58	96.57
					95.85	96.48	96.29	96.62
					95.95	96.34	96.36	96.69
					95.79	96.31	96.36	96.55
					95.72	96.14	96.4	96.3
					96.07	96.33	96.32	96.53
					95.39	96.14	96.41	96.54
					95.57	96.54	96.57	96.68
					95.88	96.36	96.46	96.87
					95.75	96.24	96.33	96.86
					95.59	96.16	96.41	96.61
					95.22	96.26	96.5	96.71
					95.34	96.32	96.42	96.61
					95.29	96.29	96.45	96.71
					94.71	95.81	96.68	96.56
					96.11	96.45	96.65	96.49
					94.77	95.93	96.36	96.69
					95.57	96.34	96.66	96.53
					95.66	96.25	96.38	96.65
					95.67	96.09	96.27	96.64
					95.57	96.02	96.62	96.62
					95.73	96.31	96.23	96.5
					95.49	96.13	96.61	96.73
					95.99	96.16	96.38	96.65
					96.02	95.78	96.35	96.44
					95.62	96.29	96.51	96.53
					95.93	95.97	96.45	96.68
						95.8	96.7	96.54
						96.2	96.34	96.71
						96.38	96.63	96.7
						96.21	96.53	96.47
						96.15	96.24	96.49
						96.29	96.34	96.73
						96.28	95.85	96.56
						95.77	96.65	96.68
						96.2	96.21	96.52
						96.33	96.42	96.67
						95.76	96.38	96.48
						96.07	96.59	96.61
						96.12	96.26	96.61
						96.35	96.12	96.69
						96.05	96.76	96.69
						96.2	96.32	96.72
						96.18	96.67	96.52
						96.19	96.31	96.67
						96.47	96.54	96.51
						96.26	96.28	96.62
						96.4	96.48	96.64
						95.99	96.18	96.4
						95.82	96.45	96.34
						95.64	96.58	96.51
						96.03	96.71	96.67
						96.22	96.12	96.59
						95.85	96.35	96.46
						96.44	96.57	96.61
						96.18	96.24	96.2
						96.25	96.15	96.24
						96.39	96.7	96.34
						96	96.4	96.69
						96.33	96.43	96.4
						95.99	96.42	96.52
						96	96.6	96.51
						96.01	96.4	96.24
						96.11	96.13	96.32
						96.44	96.52	96.67
						96.23	96.32	96.59
						96.33	96.46	96.53
						96.3	96.2	96.31
						96.37	96.33	96.79
						95.98	96.69	96.58
						96.24	96.23	96.49
						96.03	96.47	96.59
						96.27	96.31	96.55
						96.46	96.62	96.64
						95.94	96.02	96.41
						96.08	96.26	96.41
						96.46	95.78	96.31
						96.37	96.48	96.41
						95.77	96.23	96.2
						96.13	96.38	96.23
						96.53	96.65	96.77
						96.56	96.23	96.66
						96.36	96.56	96.6
						96.21	96.23	96.65
						96.18	96.57	96.88
						96.35	96.44	96.37
						95.71	96.85	96.64
						96.19	96.49	96.58
						96.03	96.27	96.32
						96.19	96.52	96.39
						95.93	96.61	96.54
						96.09	96.6	96.27
						96.06	96.41	96.71
						96.01	96.57	96.37
						96.14	95.9	96.58
						96.31	96.49	96.7
						96.24	96.32	96.36
						95.82	96.47	96.76
						96.26	96.22	96.81
						96.13	96.19	96.51
						96.05	96.39	96.4
						96.11	96.31	96.29
						96.27	96.45	96.55
						96.24	96.47	96.65
						96.06	96.12	96.22
						95.9	96.48	96.49
						96.38	96.19	96.81
						95.97	96.56	96.27
						96.45	96.39	96.32
						96.08	96.19	96.48
						96.23	96.56	96.67
						95.94	96.48	96.52
						96.14	96.4	96.64
						96.34	96.38	96.53
						96.35	96.59	96.32
						95.79	96.53	96.49
						96.6	96.3	96.55
						96.12	96.67	96.26
						96.28	96.5	96.36
						96.18	96.49	96.68
						96.3	96.43	96.55
						96.24	96.36	96.79
						96.43	96.5	96.59
						96.23	96.34	96.44
						96.42	96.34	96.7
						96.22	96.24	96.49
						96.28	96.28	96.54
						96.2	96.43	96.15
						95.7	96.46	96.54
						96.2	96.55	96.56
						96.51	96.23	96.59
						96.13	96.25	96.49
						95.93	96.48	96.59
						95.71	96.42	96.53
						95.57	96.57	96.53
						96.07	96.32	96.79
						96.28	96.39	96.56
						95.88	96.62	96.37
						96.55	96.75	96.66
						95.86	96.01	96.44
						96.44	96.22	96.76
						96.03	96.61	96.7
						96.02	96.73	96.55
						96.35	96.4	96.4
						96.18	96.51	96.67
						96.32	96.23	96.15
						96.24	96.08	96.52
						95.89	96.25	96.48
						96.31	96.23	96.46
						96.07	96.5	96.59
						96.3	96.69	96.47
						96.26	96.5	96.47
						96.09	96.3	96.51
						96.18	96.25	96.61
						96.11	96.37	96.63
						95.88	96.57	96.68
						96.3	96.61	96.66
						95.73	96.54	96.58
						96.38	96.59	96.51
						96.3	96.65	96.59
						96.16	96.33	96.4
						95.97	96.55	96.72
						96.21	96.39	96.55
						96.03	96.24	96.23
						95.94	96.57	96.7
						96.17	96.32	96.39
						95.63	96.2	96.67
						96.05	96.13	96.73
						96.06	96.25	96.41
						96.29	96.56	96.55
						96.03	96.29	96.62
						96.39	96.41	96.65
						96.27	96.52	96.51
						96.13	96.53	96.5
						96.11	96.61	96.7
						96.13	96.4	96.41
						96.16	96.38	96.71
						96.01	96.24	96.53
						95.96	96.7	96.48
						95.82	96.49	96.22
						96.28	96.23	96.4
						95.77	96.51	96.64
						96.3	96.6	96.56
						95.68	96.24	96.62
						96.36	96.65	96.46
						96.29	96.3	96.65
						96.23	96.5	96.67
						96.31	96.42	96.62
						96.22	96.09	96.7
						96.17	96.29	96.33
						95.87	96.17	96.54
						96.16	96.22	96.48
						95.8	96.37	96.54
						96.13	96.48	96.42
						96.1	96.45	96.5
						95.97	96.76	96.64
						95.59	96.42	96.59
						96.27	96.27	96.64
						96.35	96.23	96.43
						95.98	96.25	96.47
						96.17	96.52	96.54
						96.36	96.29	96.16
						96.28	96.22	96.43
						95.95	96.5	96.37
						96.38	96.52	96.64
						96.21	96.55	96.41
						96.06	96.34	96.63
						95.7	96.57	96.71
						96.26	96.2	96.62
						96.16	96.68	96.39
						96.54	96.47	96.42
						96.47	96.21	96.53
						95.75	96.28	96.57
						96.36	96.41	96.64
						96.43	96.48	96.61
						96.19	96.44	96.42
						96.17	96.63	96.37
						96.1	96.36	96.23
						96.39	96.4	96.43
						96.02	96.3	96.64
						96.19	96.59	96.54
						95.89	96.41	96.41
						96.28	96.29	96.54
						96.19	96.1	96.63
						96.29	96.81	96.54
						96.16	96.44	96.66
						96.06	96.33	96.6
						95.76	96.48	96.41
						96.17	96.82	96.46
						95.88	96.22	96.59
						96.01	96.54	96.61
						96.33	96.32	96.91
						96.14	96.46	96.67
						96.27	96.57	96.65
						96.22	96.44	96.62
						96.37	96.39	96.52
						95.79	96.62	96.69
						96.2	96.24	96.67
						96.61	96.53	96.46
						95.68	96.3	96.61
						96.27	96.4	96.48
						96.1	96.35	96.39
						96.06	96.28	96.55
						96.04	96.59	96.33
						96.37	96.26	96.47
						96.46	96.25	96.51
						95.97	96.2	96.55
						96.07	96.57	96.73
						96.15	96.56	96.55
						96.56	96.46	96.67
						96.24	96.61	96.59
						96.22	96.35	96.57
						96.25	96.53	96.52
						96.3	96.38	96.47
						96.34	96.35	96.54
						96.07	96.5	96.39
						95.86	96.14	96.6
						96.23	96.1	96.63
						96.06	96.54	96.39
						96.16	96.35	96.67
						96.12	96.11	96.5
						95.74	96.16	96.35
						96.04	96.6	96.56
						96.03	96.68	96.63
						96.31	96.57	96.57
						96	96.47	96.45
						96.17	96.28	96.51
						96.41	96.43	96.62
						96.34	96.48	96.69
						96.28	96.61	96.42
						96.01	96.43	96.61
						96.07	96.45	96.37
						96.22	96.5	96.37
						96.5	96.42	96.73
						96.47	96.65	96.54
						95.85	96.26	96.56
						96.14	96.39	96.8
						95.95	96.33	96.69
						96.1	96.58	96.31
						96.14	96.49	96.73
						96.12	96.41	96.59
						96.09	96.49	96.72
						96.19	96.56	96.36
						96.01	96.66	96.25
						96.37	96.17	96.54
						96.03	96.31	96.46
						96.34	96.44	96.51
						95.98	96.38	96.69
						96.1	96.44	96.61
						96.12	96.44	96.49
						96.37	96.74	96.34
						96.32	96.39	96.7
						95.98	96.18	96.67
						96.11	96.47	96.71
						95.91	96.35	96.72
						96.15	96.44	96.6
						96.32	96.64	96.63
						96.4	96.8	96.55
						95.66	96.44	96.21
						95.92	96.3	96.72
						96.41	96.62	96.67
						96.28	96.49	96.57
						96.08	96.34	96.27
						95.94	96.44	96.69
						96.19	96.41	96.5
						96.15	96.66	96.72
						96.08	96.41	96.52
						95.99	96.47	96.43
						96.43	96.42	96.4
						95.91	96.63	96.54
						96.08	96.32	96.73
						96.25	96.24	96.25
						95.6	96.36	96.32
						96.23	96.27	96.51
						96.24	96.41	96.59
						96.2	96.23	96.68
						95.95	96.43	96.72
						96.36	96.19	96.51
						96.24	96.78	96.5
						95.84	96.62	96.58
						96.17	96.5	96.5
						96.36	96.49	96.58
						95.76	96.56	96.66
						96.32	96.29	96.58
						96.42	96.39	96.38
						96.24	96.5	96.5
						96.1	96.22	96.6
						96.07	96.28	96.77
						96.23	96.14	96.66
						96.09	96.34	96.66
						96.44	96.79	96.23
						96.18	96.18	96.55
						95.68	96.39	96.54
						96.55	96.56	96.62
						96.13	96.44	96.86
						96.31	96.24	96.53
						96.2	96.31	96.71
						96.27	96.16	96.61
						96.24	96.57	96.51
						95.51	96.58	96.48
						96.41	96.18	96.34
						95.86	96.45	96.7
						95.82	96.41	96.71
						96.28	96.68	96.48
						95.81	96.45	96.52
						96.43	96.43	96.68
						96.06	96.49	96.73
						96.31	96.46	96.76
						96.4	96.33	96.39
						96.19	96.3	96.73
						95.55	96.36	96.63
						96.33	96.13	96.3
						96.16	96.31	96.63
						96.17	96.23	96.62
						95.95	96.32	96.48
						96.3	96.39	96.48
						96.28	96.1	96.42
						96.34	96.71	96.42
						96.33	96.41	96.4
						96.56	96.13	96.66
						96.44	96.35	96.59
						96.26	96.44	96.71
						96	96.49	96.48
						96.19	96.6	96.55
						96.27	96.55	96.72
						96.34	96.6	96.31
						95.99	96.45	96.61
						95.95	96.46	96.72
						96.32	96.32	96.68
						96.23	96.5	96.65
						95.78	96.28	96.62
						95.95	96.38	96.59
						96.09	96.2	96.65
						96	95.98	96.56
						96.22	96.19	96.61
						96.21	96.46	96.62
						96.22	96.21	96.77
						96.5	96.5	96.49
						96.49	96.5	96.58
						96.24	96.49	96.52
						96.29	96.48	96.68
						95.54	96.38	96.45
						96	96.24	96.3
						96.25	96.52	96.58
						96.27	96.42	96.64
						96.13	96.41	96.47
						96.3	96.09	96.66
						96.23	96.49	96.62
						96.24	96.54	96.63
						96.01	96.37	96.33
						96.28	96.37	96.64
						96.17	96.65	96.52
						96.35	96.32	96.34
						96.33	96.42	96.82
						95.99	96.49	96.84
						96.21	96.47	96.74
						96.04	96.26	96.77
						96.28	96.38	96.38
						95.9	96	96.55
						96.01	96.23	96.27
						96.4	96.54	96.49
						96.34	96.34	96.49
						95.76	95.85	96.77
						96.23	96.58	96.61
						96.62	96.38	96.43
						95.74	96.53	96.37
						96.21	96.58	96.57
						96.27	96.56	96.54
						96.47	96.51	96.63
						96.5	96.45	96.19
						96.02	96.28	96.44
						95.84	96.3	96.5
						96.26	96.18	96.57
						96.29	96.37	96.42
						96.06	96.38	96.36
						96.18	96.62	96.63
						96.56	96.33	96.74
						96.12	96.52	96.72
						96.2	96.13	96.73
						96.25	96.29	96.55
						96.28	96.64	96.63
						96.09	96.59	96.63
						96.08	96.39	96.48
						96.52	96.26	96.56
						96.22	96.41	96.59
						96.51	96.44	96.73
						96.19	96.26	96.46
						96.26	96.52	96.47
						96.25	96.65	96.72
						96.29	96.58	96.54
						95.91	96.57	96.66
						95.65	96.53	96.74
						96.33	95.91	96.38
						95.95	96.38	96.63
						95.47	96.45	96.26
						96.23	96.58	96.57
						96.13	96.42	96.41
						96.24	96.47	96.52
						96.24	96.4	96.66
						96.37	96.7	96.54
						96.12	96.28	96.46
						95.79	96.5	96.51
						96.33	96.55	96.46
						96.45	96.4	96.54
						96.13	96.58	96.83
						96.3	96.47	96.42
						96.28	96.42	96.63
						96.24	96.65	96.76
						96.42	96.64	96.64
						96.32	96.26	96.5
						96.33	96.15	96.58
						95.87	96.43	96.59
						96.41	96.03	96.67
						96	96.37	96.19
						96.29	96.56	96.51
						96.03	96.28	96.65
						96.41	96.44	96.31
						96.37	96.26	96.51
						96.3	96.42	96.32
						96.13	96.11	96.53
						95.93	96.26	96.57
						96.36	96.48	96.36
						96.39	96.63	96.88
						96.33	96.25	96.35
						95.9	96.7	96.69
						96.21	96.64	96.7
						95.91	96.5	96.74
						96.35	96.46	96.32
						96.01	96.61	96.46
						96.15	96.26	96.6
						95.73	96.33	96.34
						96.38	96.57	96.68
						96.23	96.53	96.41
						96.45	96.63	96.43
						96	96.25	96.59
						96.18	96.44	96.7
						96.35	96.05	96.63
						96.31	96.42	96.59
						96.24	95.99	96.63
						96.35	96.57	96.5
						96.01	96.32	96.67
						96.4	96.7	96.3
						96.42	96.45	96.5
						95.93	96.34	96.52
						96.16	96.64	96.44
						96.45	96.34	96.59
						96.55	96.49	96.7
						96.21	96.4	96.54
						95.38	96.29	96.5
						96.17	96.47	96.41
						95.91	96.31	96.71
						96.08	96.53	96.41
						96.21	96.76	96.45
						96.08	96.4	96.57
						95.84	96.71	96.67
						96.14	96.07	96.42
						96.09	96.29	96.74
						96.17	96.45	96.64
						96.14	96.4	96.62
						96.11	96.43	96.53
						96.23	96.73	96.5
						96.4	96.39	96.38
						96.16	96.16	96.43
						96.26	96.52	96.48
						95.96	96.39	96.56
						96.26	96.57	96.23
						96.27	96.47	96.68
						96.16	96.68	96.64
						95.95	96.56	96.62
						96.51	96.26	96.65
						95.9	96.62	96.58
						96.33	96.22	96.65
						96.41	96.19	96.74
						96.49	96.61	96.74
						96.35	96.16	96.61
						95.98	96.43	96.56
						96.36	96.45	96.61
						96.18	96.3	96.6
						96.13	96.38	96.81
						95.4	96.33	96.43
						96.34	96.54	96.45
						95.76	96.78	96.54
						96.27	96.11	96.34
						95.89	96.35	96.45
						96.15	95.95	96.44
						96.14	95.88	96.51
						96.37	96.48	96.55
						96.48	96.66	96.61
						96.18	96.33	96.36
						96.01	96.32	96.5
						96.08	96.23	96.56
						96.22	96.61	96.5
						95.84	96.43	96.73
						95.72	96.65	96.29
						96.06	96.21	96.46
						96.07	96.6	96.56
						96.04	96.29	96.51
						96.03	96.49	96.47
						95.85	96.46	96.49
						96.17	96.4	96.77
						96.2	96.18	96.72
						96.47	96.35	96.51
						96.35	96.53	96.49
						96.29	96.37	96.53
						96.21	96.39	96.66
						96.13	96.17	96.54
						96.21	96.57	96.42
						96	96.21	96.58
						96.03	96.34	96.46
						95.88	96.5	96.45
						96.33	96.52	96.45
						96.04	96.04	96.67
						96.5	96.42	96.59
						95.86	96.48	96.48
						96.22	96.64	96.6
						95.93	96.68	96.43
						95.92	96.65	96.57
						96.27	96.61	96.72
						96.3	96.46	96.5
						95.67	96.58	96.61
						96.43	96.52	96.75
						96.25	96.6	96.4
						95.94	96.64	96.56
						96.08	96.4	96.59
						96.33	96.52	96.49
						96.22	96.25	96.54
						96	96.68	96.63
						95.48	96.41	96.55
						96.05	96.66	96.36
						96.22	96.42	96.57
						96.11	96.48	96.58
						96.13	96.19	96.39
						96.41	96.44	96.74
						96.26	96.37	96.37
						95.67	96.58	96.45
						96.37	96.24	96.67
						96.01	96.23	96.38
						96.25	96.5	96.63
						96.19	96.45	96.66
						96.15	96.26	96.72
						96.27	96.21	96.75
						96.13	96.69	96.78
						96.19	96.58	96.62
						96.37	96.6	96.69
						96.13	96.36	96.64
						96.14	96.59	96.52
						96.1	96.58	96.59
						96.28	96.47	96.42
						96.08	96.5	96.6
						96.08	96.56	96.42
						96.29	96.22	96.47
						96.21	96.33	96.48
						96.12	96.4	96.55
						96.5	96.28	96.52
						96.23	96.3	96.65
						96.02	96.5	96.41
						96.44	96.24	96.56
						95.86	96.16	96.55
						95.85	96.35	96.6
						96.09	96.36	96.54
						96.04	96.39	96.63
						96.56	96.63	96.41
						96.42	96.05	96.41
						95.98	96.6	96.54
						96.1	96.45	96.45
						96.63	96.29	96.68
						96.1	96.32	96.42
						96.18	96.63	96.37
						95.96	96.46	96.81
						96.35	96.53	96.49
						96.24	96.55	96.26
						96.18	96.36	96.44
						96.42	96.31	96.58
						96.35	96.49	96.55
						96.28	96.59	96.26
						96.07	96.46	96.55
						96.13	96.48	96.84
						96.53	96.25	96.69
						96.39	96.31	96.5
						96.28	96.44	96.77
						96.53	96.45	96.48
						96.11	96.4	96.41
						96.17	96.22	96.42
						95.96	96.43	96.52
						96.29	96.49	96.45
						96.28	96.55	96.69
						95.94	95.96	96.57
						96.17	96.42	96.57
						96.16	96.65	96.68
						96	96.29	96.81
						95.62	96.31	96.45
						96.5	96.44	96.8
						96.42	96.54	96.48
						95.84	96.5	96.62
						96.06	96.53	96.59
						96.4	96.45	96.61
						96.18	96.34	96.32
						96.35	96.62	96.36
						96.26	96.51	96.77
						96.2	96.28	96.54
						96.1	96.43	96.55
						96.39	96.44	96.9
						96.41	96.66	96.53
						96.44	96.36	96.69
						96.39	96.29	96.64
						96.28	96.33	96.63
						96.25	96.32	96.65
						96.05	96.31	96.78
						96.1	96.08	96.58
						96.25	96.08	96.38
						95.88	96.3	96.43
						96.35	96.37	96.68
						96.4	96.42	96.92
						96.13	96.33	96.64
						96.46	96.39	96.48
						96.28	96.2	96.52
						95.98	96.2	96.49
						96.33	96.57	96.78
						96.26	96.76	96.53
						96.13	96.46	96.43
						96.4	96.31	96.57
						96.32	96.47	96.5
						96.05	96.65	96.35
						96.19	96.5	96.51
						96.01	96.36	96.57
						95.99	96.24	96.91
						96.23	96.57	96.4
						96.22	96.38	96.5
						96.11	96.56	96.58
						96.19	96.74	96.79
						96.09	96.38	96.56
						96.36	96.37	96.49
						96.16	96.22	96.55
						95.87	96.15	96.51
						96.18	96.35	96.42
						96.27	96.49	96.77
						96.42	96.41	96.46
						96.35	96.2	96.47
						96.16	96.56	96.59
						95.68	96.17	96.57
						96.05	96.34	96.53
						95.87	96.31	96.59
						96.24	96.49	96.61
						96.26	96.21	96.67
						96.01	96.4	96.52
						96.13	96.63	96.39
						95.98	96.12	96.49
						96.31	96.43	96.54
						95.99	96.49	96.81
						96.62	96.45	96.55
						96.05	96.34	96.45
						96.28	96.5	96.69
						96.01	96.18	96.65
						96.14	96.31	96.55
						96.3	96.38	96.74
						96.08	96.41	96.61
						95.95	96.51	96.52
						95.81	96.43	96.58
						96.25	96.31	96.45
						95.56	96.25	96.52
						96.58	95.95	96.64
						95.9	96.16	96.34
						96.46	96.34	96.59
						96.24	96.5	96.72
						96.22	96.35	96.51
						95.74	96.49	96.8
						96.34	96.35	96.54
						96.04	96.36	96.37
						96.02	96.58	96.36
						96.32	96.39	96.49
						96.05	96.36	96.74
						96.4	96.4	96.75
						96.27	95.66	96.35
						96.23	96.37	96.46
						96.42	96.43	96.67
						96.21	96.37	96.57
						95.54	96.27	96.59
						96.25	96.37	96.34
						96.34	96.23	96.78
						96.41	96.53	96.57
						96.3	96.47	96.63
						96.34	96.3	96.79
						95.95	96.37	96.59
						96.02	96.48	96.53
						96.43	96.33	96.59
						96.03	96.53	96.65
						96.38	96.04	96.78
						96.24	96.29	96.71
						95.75	96.25	96.42
						96.29	96.28	96.48
						96.33	95.96	96.57
						96.11	96.38	96.7
						95.89	96.39	96.73
						96.18	96.09	96.48
						96.52	96.53	96.55
						96.33	96.15	96.65
						96.4	96.17	96.64
						96.35	96.14	96.52
						96.28	96.54	96.38
						96.14	96.44	96.5
						95.75	96.25	96.38
						95.99	96.68	96.75
						95.89	96.5	96.49
						96.32	96.42	96.24
						96.29	96.34	96.35
						95.78	96.65	96.38
						95.96	96.43	96.62
						96.45	96.12	96.75
						96.04	96.2	96.43
						95.79	96.06	96.56
						96.56	96.34	96.42
						95.95	96.24	96.37
						96.03	96.4	96.6
						96.48	96.31	96.62
						96.24	96.4	96.61
						95.93	96.73	96.65
						96.34	96.46	96.48
						96.16	96.42	96.62
						96.14	96.4	96.47
						95.73	96.49	96.49
						96.29	96.6	96.55
						96.2	96.57	96.56
						96.37	96.3	96.55
						95.82	96.23	96.59
						96.4	96.57	96.56
						96.21	96.63	96.39
						96.17	96.4	96.75
						96.14	96.65	96.65
						95.98	96.26	96.53
						96.72	96.37	96.51
						96.25	96.5	96.6
						96.21	96.56	96.53
						96.28	96.46	96.49
						96.06	96.52	96.51
						96.22	96.38	96.2
						96.46	96.38	96.43
						96.51	96.58	96.7
						96.2	96.44	96.5
						96.36	96.23	96.37
						96.21	96.37	96.76
						95.81	96.7	96.68
						96.36	96.34	96.81
						95.55	96.43	96.9
						96.4	96.26	96.63
						95.61	96.32	96.62
						95.97	96.37	96.85
						96.03	96.51	96.58
						96.47	96.46	96.5
						95.95	96.37	96.53
						95.69	96.34	96.44
						95.87	96.49	96.5
						96.32	96.6	96.45
						96.45	96.36	96.4
						96.38	96.63	96.67
						96.38	96.42	96.54
						96.11	96.1	96.65
						96.3	96.36	96.49
						96.3	96.43	96.59
						96.33	96.24	96.55
						95.83	96.29	96.49
						96.03	96.3	96.34
						96.44	96.2	96.62
						95.96	96.51	96.6
						96.46	96.55	96.41
						96.19	96.51	96.82
						96.31	96.18	96.73
						95.95	96.31	96.56
						96.1	96.72	96.67
						96.35	96.33	96.68
						95.75	96.48	96.62
						96.49	96.62	96.65
						96.2	96.49	96.62
						96.2	96.25	96.66
						96.31	96.17	96.74
						96.36	96.26	96.49
						96.32	96.12	96.61
						96.14	96.4	96.53
						96.26	96.64	96.67
						96.19	96.47	96.7
						96.31	96.27	96.24
						96.04	96.5	96.56
						96.03	96.2	96.64
						96.14	96.59	96.66
						96.08	96.65	96.44
						96.21	96.51	96.7
[truncated: 8,002 more rows]

## Sheet: Figure 8
Figure 8
		Ideal ANN (software baseline)	Memristive ANN (without non-idealities)	Memristive ANN (with non-idealities)	2 memristive ANNs (with non-idealities)	3 memristive ANNs (with non-idealities)	4 memristive ANNs (with non-idealities)	5 memristive ANNs (with non-idealities)
	Accuracy (%)	96.04	95.2	95.2	96.11	95.94	96.7	96.63
		95.89	94.4	94.22	95.58	96.57	96.38	96.64
		95.84	93.37	93.46	96.18	96.13	96.48	96.9
		95.83	94.68	94.67	95.57	96.4	96.36	96.81
		96.22	95.34	95.42	95.73	96.3	96.65	96.41
		95.87	94.8	94.77	95.87	96.63	96.57	96.83
		96.17	94.75	95.01	95.63	96.58	96.56	96.75
		96.02	94.67	94.55	95.94	96.35	96.7	96.91
		95.6	95.11	95.13	94.93	96.42	96.63	96.89
		95.94	94.58	94.6	94.87	96.25	96.52	96.68
		96.05	94.7	94.68	94.99	96.47	96.39	96.75
		95.66	92.17	91.88	96.1	96.44	96.69	96.63
		96.02	93.27	93.43	96.15	96.32	96.42	96.59
		96.22	93.32	93.2	95.65	96.26	96.76	96.61
		96.4	94.04	94.13	95.89	96.25	96.31	96.8
		96.02	94.4	94.45	96.2	96.22	96.43	96.61
		95.86	95.37	95.33	96.02	96.12	96.35	96.55
		96.25	95.43	95.56	95.91	95.69	96.62	96.79
		95.8	93.23	93.04	95.84	96.01	96.74	96.78
		95.71	94.73	94.6	95.64	96.34	96.69	96.77
		95.91	95.26	95.21	96.24	96.25	96.48	96.58
		96.16	95.04	95.01	96.18	96.22	96.63	96.6
		95.81	93.41	93.55	95.92	96.12	96.31	96.23
		96.38	95.31	95.27	95.59	96.38	96.4	96.58
		95.82	93.89	93.48	94.99	95.96	96.65	96.9
				95.2	95.85	96.53	96.41	96.7
				94.55	96.1	96.54	96.45	96.62
				93.51	95.82	96.22	96.62	96.62
				94.64	95.36	96.05	96.57	96.77
				95.34	95.96	96.26	96.73	96.44
				94.94	95.95	96.61	96.71	96.74
				94.76	96.36	96.41	96.78	96.34
				94.51	96.09	96.37	96.56	96.74
				95.04	95.25	96.14	96.42	96.45
				94.58	95.68	96.56	96.71	96.5
				94.66	95.57	96.47	96.39	96.61
				91.28	96.24	96.06	96.16	96.69
				93.01	95.82	96.26	96.47	96.6
				93.46	95.31	96.46	96.5	96.7
				94.02	96.24	96.31	96.61	96.56
				94.43	96.23	96.26	96.75	96.77
				95.32	95.64	96.48	96.43	96.86
				95.3	96.21	96.36	96.26	96.6
				93.18	96.45	96.28	96.44	96.78
				95.01	96.23	96.34	96.5	96.78
				95.22	95.78	96.38	96.57	96.63
				95.22	95.76	95.94	96.48	96.73
				93.55	95.4	96.5	96.66	96.76
				95.37	95.91	96.47	96.67	96.59
				93.82	96.12	96.35	96.36	96.63
				95.24	96.1	96.4	96.49	96.62
				94.21	95.79	96.58	96.83	96.67
				93.15	95.47	96.37	96.24	96.48
				94.45	96.32	96.57	96.54	96.71
				95.3	96.06	96.13	96.45	96.74
				94.93	95.94	96.67	96.58	96.52
				94.77	95.45	96.22	96.48	96.51
				94.54	96.12	95.74	96.45	96.7
				95.11	96.35	96.06	96.6	96.6
				94.43	96.08	96.3	96.63	96.77
				94.69	95.17	96.17	96.53	96.55
				92.07	95.92	96.38	96.62	96.84
				93.28	96.34	96.44	96.78	96.82
				92.68	94.77	96.41	96.53	96.83
				94.12	95.79	96.33	96.52	96.63
				94.34	95.6	96.16	96.7	96.54
				95.27	95.69	96.23	96.85	96.76
				95.5	95.92	96.3	96.27	96.78
				93.24	95.87	96.23	96.53	96.56
				94.68	95.49	96.4	96.5	96.94
				95.02	95.84	96.24	96.65	96.4
				95	96.47	96.36	96.74	96.84
				93.84	95.79	96.69	96.64	96.54
				95.35	95.73	96.62	96.37	96.68
				94.01	95.65	95.97	96.47	96.58
				95.21	95.9	96.66	96.78	96.66
				94.23	96.44	96.21	96.6	96.71
				93.4	95.18	96.05	96.58	96.82
				94.45	96.21	96.69	96.81	96.57
				95.31	95.96	96.58	96.54	96.52
				94.77	96.44	96.23	96.6	96.63
				94.97	95.83	96.26	96.65	96.71
				94.65	95.89	96.46	96.78	96.83
				95	96.41	96.4	96.74	96.7
				94.49	96.05	95.79	96.26	96.74
				94.67	95.68	96.28	96.65	96.56
				92.39	96.35	96.38	96.67	96.72
				93.15	95.64	96.22	96.48	96.67
				92.96	95.9	96.51	96.61	96.81
				94.39	96.47	96.62	96.71	96.69
				94.31	95.48	96.12	96.33	96.72
				95.22	95.64	96.55	96.67	96.54
				95.34	95.52	96.24	96.16	96.57
				93.61	96.29	96.28	96.5	96.92
				94.7	95.79	96.07	96.6	96.61
				95.12	96.05	96.53	96.11	96.93
				94.99	96.26	96.04	96.29	96.6
				93.32	96.18	96.42	96.74	96.65
				95.22	95.82	96.53	96.59	96.76
				93.68	95.8	96.02	96.51	96.92
					95.82	96.2	96.46	96.75
					96.01	96.64	96.36	96.15
					95.91	96.27	96.49	96.69
					96.08	96.33	96.61	96.91
					96.29	96.15	96.64	96.48
					96.27	96.25	96.46	96.56
					95.51	96.27	96.8	96.81
					95.45	96.25	96.6	96.73
					96.24	96.28	96.73	96.58
					95.31	96.33	96.36	96.78
					95.98	96.06	96.69	96.73
					95.56	96.14	96.59	96.4
					95.9	95.83	96.28	96.9
					96.06	95.85	96.08	96.67
					95.83	96.32	96.59	96.73
					96.1	96.39	96.29	96.38
					95.66	96.22	96.58	96.62
					95.6	96.3	96.41	96.31
					95.88	96.33	96.45	96.43
					95.55	96.38	96.27	96.74
					95.94	96.37	96.09	96.28
					96.02	96.4	96.62	96.59
					96.11	96.24	96.75	96.71
					96	96.1	96.44	96.68
					96.18	96.25	96.39	96.79
					96.23	96.38	96.78	96.47
					95.41	95.98	96.49	96.47
					96.27	96.18	96.5	96.72
					96.18	96.17	96.52	96.75
					95.94	96.5	96.51	96.87
					95.9	96.17	96.4	96.45
					95.8	96.21	96.45	96.46
					96.01	96.12	96.54	96.75
					96.3	96.5	96.69	96.81
					96.03	96.45	96.38	96.44
					95.7	96.59	96.56	96.78
					95.95	96.29	96.3	96.79
					95.43	96.62	96.27	96.61
					95.81	96.39	96.47	96.8
					95	96.33	96.4	96.7
					95.7	96.6	96.3	96.66
					95.92	96.01	96.55	96.61
					95.64	96.05	96.53	96.58
					96.09	96.23	96.45	96.8
					95.84	96.45	96.71	96.51
					95.83	96.16	96.56	96.63
					95.61	96.42	96.39	96.63
					94.67	96.45	96.7	96.66
					96.24	96.36	96.41	96.48
					96.06	96.26	96.25	96.74
					95.51	96.48	96.45	96.71
					96.03	96.32	96.55	96.58
					95.51	96.1	96.33	96.66
					96.13	96.22	96.35	96.7
					95.57	96.5	96.08	96.62
					95.72	96.27	96.59	96.58
					96.16	96.49	96.66	96.63
					95.92	96.07	96.35	96.37
					95.26	96.45	96.3	96.68
					96.2	96.34	96.49	96.73
					95.68	95.96	96.56	97
					96.03	96.24	96.38	96.55
					96.21	96.47	96.41	96.67
					96.19	96.15	96.54	96.9
					96.09	95.98	96.64	96.61
					95.61	96.22	96.53	96.77
					95.66	96.52	96.63	96.48
					95.6	96.28	96.45	96.64
					95.65	96.15	96.67	96.79
					95.44	96.35	96.56	96.73
					94.93	96.28	96.76	96.92
					95.62	96.5	96.35	96.88
					95.91	96.08	96.48	96.48
					96.22	95.75	96.63	96.66
					96.17	95.98	96.34	96.38
					95.86	96.15	96.42	96.67
					95.87	96.23	96.42	96.87
					95.6	96.31	96.33	96.6
					96.23	96.2	96.75	96.74
					95.89	96.45	96.32	97
					95.72	96.22	96.51	96.68
					96.1	96.32	96.72	96.56
					96.14	96.28	96.7	96.67
					95.96	96.37	96.84	96.66
					96.17	96.67	96.54	96.61
					96.31	96.1	96.47	96.53
					95.91	96.01	96.66	96.91
					95.77	96.52	96.47	96.6
					95.98	95.95	96.74	96.56
					95.77	96.31	96.73	96.81
					95.75	96.46	96.63	96.6
					96.32	96.45	96.5	96.64
					95.7	96.29	96.58	96.92
					96.1	96.34	96.53	96.73
					95.79	96.21	96.55	96.72
					95.64	96.22	96.47	96.71
					96.06	96.42	96.55	96.59
					95.59	96.8	96.71	96.83
					95.3	96.61	96.33	96.55
					95.59	96.54	96.36	96.57
					95.68	96.25	96.32	96.72
					96.02	96.75	96.6	96.47
					95.88	96.38	96.74	96.72
					95.99	96.6	96.65	96.69
					95.73	96.52	96.51	96.77
					96.26	96.64	96.49	96.6
					95.91	96.44	96.52	96.76
					96.05	96.44	96.41	96.7
					95.46	96.14	96.66	96.73
					96.16	96.43	96.36	96.23
					96.3	96.48	96.76	96.73
					96.21	96.07	96.4	96.44
					95.87	96.58	96.32	96.8
					96.14	96.27	96.37	96.77
					96.23	96.31	96.55	96.59
					95.86	96.17	96.49	96.76
					96.12	96.13	96.56	96.55
					95.53	96.19	96.8	96.58
					95.92	96.12	96.39	96.85
					95.98	96.19	96.6	96.45
					95.85	95.95	96.47	96.53
					96.18	96.46	96.48	96.7
					96.05	96.34	96.69	96.81
					96.15	96.19	96.57	96.81
					96.24	96.35	96.5	96.51
					96.01	96.06	96.23	96.62
					96.19	96.25	96.36	96.67
					96.47	96.32	96.7	96.69
					95.17	96.27	96.56	96.74
					96.04	96.2	96.63	96.75
					96.39	96.18	96.77	96.92
					96.07	96.61	96.73	96.7
					96.13	96.03	96.43	96.55
					95.85	95.72	96.52	96.79
					95.75	96.34	96.59	96.56
					95.05	96.09	96.49	96.87
					96.24	96.3	96.49	96.59
					95.26	96.61	96.56	96.58
					95.86	96.54	96.57	96.65
					95.86	96.2	96.6	96.72
					96.07	95.65	96.63	96.63
					96.17	96.18	96.57	96.71
					95.77	96.36	96.67	96.93
					95.8	96.43	96.52	96.69
					95.91	96.44	96.38	96.67
					95.32	95.96	96.33	96.88
					95.81	96.3	96.62	96.68
					95.97	96.04	96.3	96.68
					95.6	96.28	96.63	96.6
					95.71	96	96.45	96.64
					96.2	96.38	96.75	96.49
					96.09	96.3	96.38	96.9
					96.59	96	96.2	96.51
					95.94	96.23	96.62	96.43
					96.09	96.34	96.13	96.55
					95.81	96.36	96.33	96.32
					96.45	96.08	96.58	96.44
					95.93	96.26	96.5	96.55
					95.26	96.49	96.37	96.7
					95.87	96.43	96.29	96.86
					96.05	96.44	96.56	96.73
					95.84	96.46	96.39	96.54
					95.84	96.25	96.95	96.73
					95.78	96.37	96.58	96.71
					96.24	96.56	96.51	96.52
					95.58	96.17	96.37	96.81
					95.5	96.13	96.49	96.61
					95.09	96.32	96.57	96.81
					95.48	96.27	96.55	96.75
					96.06	96.61	96.58	96.47
					95.43	96.33	96.47	96.7
					94.44	96.33	96.76	96.55
					95.8	95.6	96.66	96.63
					96.03	96.49	96.7	96.83
					96.09	95.96	96.44	96.42
					95.39	96.49	96.82	96.49
					95.35	95.95	96.59	96.6
					95.97	96.51	96.17	96.43
					95.95	96.41	96.57	96.52
					95.53	96.28	96.78	96.59
					96.26	96.42	96.48	96.57
					95.49	96.34	96.56	96.76
					96	96.44	96.65	96.69
					96	96.49	96.73	96.67
					95.62	96.09	96.88	96.54
					95.52	96.67	96.42	96.61
					95.07	96.44	96.49	96.78
					95.84	96.24	96.67	96.86
					95.98	96.12	96.49	96.46
					95.31	96.64	96.35	96.48
					96.26	96.13	96.77	96.51
					95.77	96.34	96.39	96.81
					95.91	96.19	96.47	96.78
					96.15	96.17	96.44	96.61
					96.39	96.22	96.75	96.87
					96.27	96.05	96.18	96.46
					95.56	96.54	96.6	96.74
					96.03	96.31	96.42	96.56
					95.71	96.11	96.5	96.93
					95.92	96.41	96.52	96.93
					95.82	96.22	96.72	96.43
					96.23	96.27	96.58	96.62
					96.2	96.22	96.39	96.64
					95.59	96.73	96.5	96.79
					95.84	96.37	96.25	96.6
					95.75	96.4	96.5	96.58
					96.17	96.09	96.61	96.76
					96.12	95.97	96.41	96.76
					95.55	95.99	96.61	96.67
					96.11	96.24	96.49	96.7
					95.8	96.21	96.45	96.78
					96.48	96.36	96.43	96.46
					95.32	96.13	96.67	96.79
					95.86	96.39	96.69	96.71
					95.84	96.53	96.58	96.82
					96.42	95.63	96.31	96.55
					95.95	96.28	96.6	96.67
					96.03	96.24	96.41	96.52
					96.19	96.4	96.72	96.09
					95.8	96.22	96.54	96.76
					95.45	96.05	96.59	96.46
					95.88	96.34	96.23	96.77
					96.39	96.44	96.58	96.56
					96.24	95.93	96.49	96.54
					96.12	96.32	96.82	96.65
					96.05	96.39	96.64	96.39
					95.48	96.16	96.82	96.46
					96.21	95.79	96.77	96.88
					95.77	96.46	96.55	96.72
					95.43	96.45	96.5	96.6
					94.97	95.85	96.48	96.63
					95.88	96.3	96.39	96.95
					96.2	96.31	96.53	96.79
					95.11	96.46	96.38	96.93
					95.67	96.4	96.58	96.57
					96.27	96.62	96.44	96.55
					95.61	96.09	96.21	96.72
					96.11	95.95	96.42	96.59
					95.97	95.73	96.52	96.54
					95.64	96.4	96.51	96.66
					96.01	96.33	96.54	96.51
					95.86	96.03	96.38	96.8
					95.75	96.29	96.44	96.81
					95.74	95.94	96.64	96.76
					95.25	96.31	96.25	96.52
					95.78	96.51	96.55	96.73
					96.19	96.37	96.66	96.87
					96.14	96.32	96.45	96.7
					95.33	96.53	96.63	96.58
					95.65	96.45	96.69	96.69
					96.14	96.17	96.51	96.84
					95.52	96.13	96.14	96.69
					96.13	96.36	96.6	96.78
					95.79	96.48	96.47	96.51
					96.03	96.07	96.38	96.62
					95.82	96.56	96.48	96.81
					96.13	96.51	96.61	96.48
					95.97	96.53	96.24	96.69
					95.96	96.26	96.32	96.46
					96.09	96.42	96.85	96.71
					95.99	96.38	96.52	96.5
					94.59	96.16	96.57	96.76
					96.02	95.84	96.17	96.7
					95.9	96.16	96.53	96.39
					95.66	96.54	96.52	96.81
					95.88	95.9	96.46	96.55
					95.86	96.21	96.68	96.61
					95.66	96.31	96.08	96.71
					95.11	96.69	96.69	96.66
					96.06	95.87	96.46	96.71
					96.21	96.4	96.57	96.75
					95.72	95.85	96.59	96.73
					95.39	96.09	96.49	96.84
					95.86	96.19	96.43	96.68
					95.91	96.42	96.47	96.5
					96.21	96.07	96.59	96.53
					95.86	95.9	96.55	96.73
					96.03	96.43	96.68	96.74
					96.06	96.04	96.61	96.59
					95.81	96.36	96.66	96.48
					95.81	96.32	96.26	96.53
					96.15	96.48	96.55	96.7
					95.9	96.46	96.62	96.6
					96	96.54	96.68	96.65
					96.14	96.37	96.66	96.7
					96.3	96.48	96.52	96.44
					96.11	96.49	96.43	96.54
					95.95	96.19	96.15	96.62
					95.91	96.01	96.46	96.69
					95.64	96.33	96.66	96.63
					95.84	96.21	96.55	96.67
					96.23	96.21	96.45	96.64
					95.73	96.15	96.36	96.67
					95.48	96.31	96.6	96.55
					96.04	96.56	96.37	96.86
					95.52	95.9	96.52	96.71
					96.14	95.91	96.55	96.67
					95.68	96.15	96.42	96.5
					95.59	96.29	96.83	96.71
					96.08	96.45	96.02	96.44
					96.39	96.28	96.55	96.53
					94.98	96.45	96.29	96.54
					96.43	96.34	96.54	96.78
					95.94	96.27	96.38	96.81
					96.35	96.35	96.35	96.69
					95.76	96.28	96.45	96.81
					95.21	96.47	96.65	96.47
					96.18	95.96	96.82	96.67
					96.14	96.26	96.41	96.73
					95.96	96.25	96.53	96.77
					96.23	96.58	96.47	96.57
					95.39	96.15	96.17	96.79
					96.11	96.22	96.48	96.96
					95.9	96.2	96.58	96.4
					96.43	96.15	96.38	96.56
					96.28	96.49	96.63	96.49
					96.3	96.53	96.38	96.53
					96.13	96.36	96.63	96.36
					95.8	96.56	96.55	96.67
					95.82	96.25	96.54	96.56
					96.06	96.57	96.57	96.57
					95.58	96.12	96.83	96.89
					95.94	96.56	96.28	96.54
					95.77	96.24	96.28	96.65
					96.16	96.42	96.61	96.6
					95.85	96.46	96.57	96.66
					95.4	95.98	96.68	96.75
					95.75	96.31	96.67	96.72
					95.6	96.27	96.45	96.86
					95.84	96.2	96.62	96.7
					96.14	96.1	96.37	96.66
					95.72	96.53	96.28	96.79
					95.93	96.23	96.5	96.95
					95.89	96.36	96.55	96.46
					95.76	96.03	96.45	96.49
					95.57	96.47	96.67	96.76
					95.47	96.67	96.64	96.6
					96	96.11	96.46	96.59
					96.03	96.33	96.11	96.72
					94.9	96.53	96.8	96.83
					95.39	96.75	96.5	96.7
					95.93	96.34	96.51	96.5
					96.29	96.6	96.56	96.75
					95.84	96.18	96.79	96.89
					96.2	96.44	96.7	96.71
					95.21	96.21	96.45	96.8
					96.24	96.29	96.75	96.68
					96.45	96.02	96.44	96.8
					96.14	96.37	96.28	96.7
					95.62	96.24	96.54	96.65
					96.12	96.36	96.46	96.73
					96.09	96.42	96.65	96.59
					95.58	96.36	96.58	96.79
					96.12	96.59	96.62	96.61
					96	96.41	96.31	96.45
					95.93	96.18	96.33	96.57
					96.37	96.33	96.57	96.51
					96.13	96.24	96.39	96.51
					95.94	96.15	96.53	96.82
					95.94	96.42	96.84	96.73
					95.95	96.11	96.22	96.7
					95.86	96.32	96.45	96.65
					95.36	96.67	96.35	96.73
					95.4	96.22	96.72	96.67
					96.43	96.25	96.75	96.91
					95.44	96.37	96.51	96.61
					95.75	96.77	96.42	96.7
					95.77	96.48	96.5	96.64
					95.96	96.15	96.41	96.71
					96.2	96.24	96.66	96.54
					95.77	96.42	96.67	96.82
					96.28	95.97	96.76	96.75
					95.84	96.56	96.59	96.79
					96.17	96.65	96.38	96.6
					95.84	96.5	96.45	96.84
					95.84	96.28	96.57	96.76
					95.89	96.4	96.58	96.27
					95.54	95.93	96.51	96.5
					95.85	96.34	96.67	96.68
					95.13	96.34	96.62	96.62
					95.54	96.76	96.54	96.71
					96.05	96.37	96.4	96.52
					95.93	96.12	96.5	96.65
					95.91	96.41	96.73	96.68
					96.01	95.86	96.55	96.82
					94.9	95.92	96.57	96.54
					96.27	96.26	96.1	96.66
					95.88	96.18	96.5	96.76
					95.77	96.53	96.61	96.61
					96.09	96.37	96.53	96.71
					96.11	96.6	96.52	96.85
					96.01	96.35	96.6	96.6
					96.27	96.37	96.76	96.68
					96.16	96.47	96.6	96.78
					95.5	96.22	96.28	96.75
					95.31	96.37	96.39	96.57
					95.71	95.99	96.42	96.52
					96.04	96	96.72	96.77
					95.66	96.25	96.24	96.58
					95.16	96.66	96.46	96.65
					95.85	96.28	96.72	96.65
					95.65	96.53	96.81	96.71
					95.81	96.29	96.57	96.51
					95.73	95.93	96.68	96.58
					96.11	95.99	96.71	96.62
					95.65	96.19	96.4	96.61
					96.07	95.92	96.45	96.58
					95.89	96.44	96.77	96.58
					96.5	96.43	96.54	96.62
					95.82	96.36	96.41	96.57
					95.89	96.58	96.51	96.8
					95.91	96.58	96.6	96.71
					95.85	96.65	96.75	96.77
					96.06	96.2	96.61	96.6
					96.21	96.3	96.7	96.83
					96.08	96.45	96.71	96.79
					95.68	96.43	96.43	96.83
					95.42	96.26	96.66	96.57
					95.74	96.54	96.79	96.81
					96.36	96.34	96.11	96.71
					95.9	96.13	96.82	96.55
					95.84	96.16	96.48	96.51
					95.4	96.41	96.63	96.8
					96.08	96.46	96.78	96.74
					96.06	96.59	96.49	96.83
					95.97	96.16	96.36	96.97
					95.99	96.29	96.25	96.76
					94.24	96.26	96.56	96.63
					96.32	95.81	96.64	96.65
					95.83	96.42	96.4	96.81
					95.5	96.33	96.91	96.71
					96.19	96.36	96.73	96.48
					95.75	96.44	96.41	96.44
					96.11	96.11	96.6	96.68
					95.87	95.85	96.53	96.64
					94.96	96.44	96.62	96.72
					95.92	96.26	96.46	96.68
					94.7	96.25	96.38	96.71
					95.88	96.09	96.82	96.69
					96.06	96.25	96.39	96.42
					95.75	96.45	96.37	96.57
					96.43	96.48	96.58	96.72
					96.04	96.2	96.74	96.85
					95.42	96.1	96.51	96.69
					96.37	96.15	96.86	96.62
					96.09	96.6	96.51	96.72
					96.07	96.14	96.37	96.78
					95.74	96.06	96.74	96.63
					95.95	96.13	96.45	96.38
					96.32	96.4	96.64	96.53
					95.59	96.24	96.3	96.87
					95.85	96.16	96.35	96.57
					95.97	96.34	96.39	96.68
					95.55	96.54	96.59	96.78
					96.5	96.29	96.51	96.51
					95.46	96.42	96.54	96.59
					95.68	95.88	96.53	96.73
					95.71	96.27	96.44	96.73
					96.28	96.07	96.54	96.77
					94.98	96.26	96.45	96.76
					95.94	96.43	96.76	96.42
					96.2	96.24	96.28	96.64
					95.74	96.47	96.04	96.52
					96.02	96.1	96.34	96.78
					96.23	96.65	96.43	96.83
					95.49	96.1	96.44	96.66
					95.54	96.54	96.81	96.68
					95.9	96.31	96.75	96.74
					95.67	96.13	96.55	96.69
					96.23	96.47	96.76	96.82
					96.04	96.43	96.48	96.38
					95.2	96.33	96.4	96.5
					96.05	96.49	96.51	96.84
					96.05	96.38	96.39	96.55
					95.78	96.42	96.59	96.65
					96.11	96.17	96.31	96.78
					95.99	96.31	96.75	96.5
					94.66	96.53	96.44	96.63
					95.81	96.51	96.58	96.7
					95.41	96.22	96.39	96.73
					96	96.21	96.45	96.61
					95.55	96.42	96.22	96.74
					96.11	96.31	96.6	96.67
					95.9	96.16	96.74	96.69
					96.13	96.12	96.73	96.43
					95.31	96.33	96.55	96.48
					95.19	96.41	96.27	96.51
					95.98	96.32	96.66	96.67
					95.79	96.14	96.54	96.41
					96.06	96.29	96.47	96.59
					95.49	96.68	96.48	96.65
					96.07	96.5	96.5	96.62
					96.18	96.08	96.64	96.53
					96	96.6	96.52	96.82
					95.76	96.62	96.51	96.71
					95.89	96.44	96.63	96.69
					96.17	96.45	96.4	96.42
					95.8	96.03	96.81	96.39
					96.07	96.52	96.3	96.79
					96.32	96.3	96.74	96.96
					96.29	96.05	96.4	96.71
					95.8	96.44	96.6	96.64
					95.89	95.99	96.66	96.74
					96.05	96.23	96.67	96.51
					96.38	96.47	96.55	96.68
					96.01	96.09	96.11	96.67
					95.42	96.4	96.69	96.75
					95.88	96.01	96.57	96.76
					95.93	96.65	96.65	96.61
					95.78	96.21	96.46	96.5
					95.45	96.17	96.57	96.7
					95.88	96.46	96.6	96.62
					95.88	95.93	96.25	96.58
					95.55	95.96	96.5	96.68
					95.74	96.19	96.41	96.92
					95.74	96.56	96.46	96.51
					95.78	96.47	96.71	96.72
					95.93	96.15	96.76	96.65
					96.31	96.12	96.69	96.7
					96.18	96.26	96.82	96.53
					95.52	96.35	96.66	96.51
					95.61	96.53	96.5	96.7
					95.87	96.23	96.57	96.69
					96.07	96.46	96.48	96.65
					96.02	96.53	96.65	96.8
					95.66	96.22	96.3	96.62
					96.17	96.48	96.37	96.68
					95.86	96.11	96.74	96.69
					96.1	96.45	96.5	96.76
					95.59	96.21	96.45	96.59
					95.83	95.97	96.1	96.48
					96.31	96.13	96.48	96.71
					96.13	96.12	96.57	96.39
					95.21	96.39	96.36	96.7
					96.06	96.38	96.73	96.46
					96.05	96.35	96.73	96.85
					95.75	96.51	96.42	96.74
					94.93	96.44	95.84	96.83
					95.78	96.09	96.22	96.5
					96.1	96.11	96.24	96.56
					96.41	96.1	96.36	96.7
					96.2	96.5	96.71	96.71
					95.54	96.14	96.85	96.7
					96.08	96.35	96.42	96.32
					95.6	96.25	96.8	96.86
					95.64	96.16	96.25	96.74
					95.69	96.03	96.7	96.75
					96.29	95.95	96.56	96.67
					95.61	96.29	96.75	96.74
					95.17	96.07	96.53	96.94
					95.86	96.62	96.54	96.74
					95.83	96.45	96.57	96.39
					95.98	96.55	96.71	96.62
					95.91	96.21	96.62	96.73
					95.98	96.4	96.73	96.52
					95.97	96.5	96.65	96.7
					96.15	96.44	96.6	96.57
					96.04	96.2	96.81	96.85
					96.21	96.26	96.26	96.4
					95.9	96.25	96.52	96.65
					96.14	96.17	96.46	96.62
					95.98	95.88	96.54	96.73
					95.89	96.04	96.48	96.56
					96.19	96.14	96.84	96.32
					95.97	96.39	96.45	96.47
					95.69	96.27	96.58	96.56
					95.93	96.29	96.78	96.53
					96.23	96.34	96.64	96.6
					96.26	96.52	96.37	96.43
					96.11	96.26	96.15	96.55
					96.13	96.42	96.42	96.76
					96.13	96.68	96.69	96.77
					96.19	96	96.29	96.55
					95.82	96.06	96.69	96.58
					96.16	96.14	96.59	96.76
					95.64	96.48	96.81	96.7
					96.1	96.03	96.65	96.73
					95.48	96.51	96.59	96.7
					95.97	96	96.51	96.47
					95.73	96.37	96.54	96.74
					95.67	96.64	96.78	96.85
					96.01	96.1	96.35	96.64
					95.86	95.73	96.69	96.63
					95.85	96.32	96.36	96.53
					96.07	96.26	96.74	96.58
					95.87	96.56	96.32	96.82
					96.17	96.73	96.82	96.69
					95.78	96.4	96.63	96.62
					96.21	96.35	96.54	96.39
					96.45	96.45	96.35	96.65
					96.19	96.26	96.25	96.76
					95.85	96.42	96.63	96.83
					95.81	96.63	96.7	96.82
					96.03	96.5	96.4	96.53
					96.42	96.15	96.64	96.6
					95.91	96.46	96.52	96.62
					95.5	95.78	96.51	96.8
					95.34	96.2	96.48	96.68
					96.38	96.03	96.54	96.86
					95.44	96.42	96.53	96.69
					96.14	96.23	96.45	96.7
					96.01	95.99	96.73	96.67
					95.22	96.33	96.55	96.63
					96.3	96.45	96.56	96.7
					96.24	95.99	96.19	96.59
					96.08	95.88	96.28	96.55
					95.95	96.36	96.71	96.73
					95.59	96.09	96.75	96.83
					95.66	96.04	96.43	96.82
					95.64	96.3	96.51	96.71
					95.85	96.3	96.83	96.4
					95.79	96.37	96.56	96.99
					95.37	96.26	96.5	96.76
					95.98	96.22	96.53	96.37
					96.23	96.45	96.22	96.68
					95.63	96.03	96.66	96.72
					95.95	96.38	96.5	96.75
					95.33	96.48	96.31	96.71
					95.9	96.28	96.61	96.6
					95.63	96.03	96.39	96.74
					95.94	96.62	96.65	96.87
					95.1	96.23	96.5	96.51
					95.7	96.35	96.61	96.62
					96.07	96.33	96.65	96.5
					95.81	96.53	96.72	96.73
					95.5	96.22	96.84	96.57
					94.62	96	96.29	96.7
					95.25	96.4	96.58	96.82
					95.79	95.86	96.74	96.64
					96.13	96.57	96.4	96.62
					95.77	95.68	96.77	96.64
					95.99	96.35	96.6	96.74
					95.83	96.19	96.28	96.35
					96.31	96.5	96.34	96.43
					95.75	96.49	96.29	96.6
					95.29	96.04	96.52	96.77
					95.04	96.52	96.53	96.5
					95.88	96.26	96.69	96.78
					95.89	96.37	96.57	96.45
					96.26	96.37	96.65	96.6
					95.84	96.43	96.57	96.66
					95.75	96.04	96.8	96.63
					95.72	96.35	96.56	96.49
					95.15	96.22	96.69	96.6
					96.24	96.38	96.47	96.64
					96.55	96.4	96.66	96.56
					95.93	96.49	96.5	96.72
					95.61	96.26	96.49	96.63
					96.16	96.25	96.52	96.47
					95.81	96.27	96.7	96.53
					95.88	96.2	96.58	96.76
					96.42	96.14	96.51	96.78
					95.87	96.47	96.6	96.65
					95.53	96.56	96.69	96.68
					95.18	96.3	96.45	96.56
					95.65	96.51	96.74	96.73
					96.33	96.41	96.55	96.76
					95.56	96.43	96.8	96.75
					96.12	96.1	96.56	96.56
					96.03	96.33	96.53	96.55
					96.19	96.69	96.52	96.71
					94.67	96.05	96.74	96.67
					96.04	96.1	96.79	96.82
					95.99	96.26	96.02	96.71
					95.64	96.43	96.6	96.54
					96.04	96.39	96.52	96.66
					94.99	96.35	96.26	96.53
					95.29	96.49	96.41	96.92
					96.15	96.39	96.48	96.98
					95.13	96.57	96.31	96.41
					96.22	96.51	96.27	96.65
					96.14	96.36	96.78	96.58
					96.13	96.19	96.45	96.57
					95.59	96.39	96.62	96.66
					95.98	95.85	96.37	96.69
					95.91	96.17	96.23	96.68
					95.8	95.92	96.68	96.53
					95.5	96.29	96.58	96.73
					95.96	96.39	96.78	96.75
					95.62	96.41	96.54	96.93
					95.88	96.63	96.47	96.8
					95.74	96.05	96.42	96.71
					96	96.43	96.39	96.72
					96.1	96.46	96.55	96.55
					95.72	96.47	96.45	96.61
					95.33	96.21	96.67	96.46
					95.6	96.5	96.48	96.66
					95.94	96.09	96.37	96.69
					95.51	96.49	96.57	96.65
					96.2	96.09	96.55	96.87
					96.34	96.57	96.46	96.39
					95.19	96.7	96.49	96.47
					95.98	96.35	96.73	96.38
					95.94	96.52	96.77	96.72
					95.82	96.26	96.62	96.62
					95.69	96.36	96.74	96.72
					95.64	96.44	96.53	96.85
					95.66	96.21	96.6	96.58
					95.51	96.58	96.77	96.66
					95.42	96.68	96.55	96.57
					95.18	96.25	96.7	96.64
					96.01	96.1	96.78	96.55
					96.03	96	96.62	96.79
					96.1	96.14	96.41	96.78
					95.43	96.64	96.32	96.79
					95.9	96.46	96.36	96.62
					95.23	96.47	96.48	96.64
					95.85	96.14	96.43	96.67
					95.57	96.3	96.25	96.59
					95.81	96.6	96.3	96.49
					95.58	96.66	96.37	96.64
					96.1	96.61	96.37	96.84
					96.22	96.56	96.62	96.75
					96.42	96.08	96.68	96.58
					95.24	96.43	96.56	96.68
					95.06	96.4	96.71	96.81
					95.78	96.44	96.52	96.72
					95.42	96.42	96.71	96.63
					95.67	96.61	96.41	96.71
					96.09	95.93	96.74	96.64
					96.18	96.24	96.61	96.68
					95.55	96.41	96.9	96.58
					96.01	96.33	96.45	96.56
					95.77	96.35	96.64	96.63
					95.95	95.89	96.56	96.67
					95.99	96.81	96.6	96.56
					95.31	96.11	96.66	96.61
					95.28	95.91	96.64	96.47
					96.44	96.59	96.69	96.61
					95.69	96.38	96.46	96.57
					95.93	96.41	96.23	96.83
					95.6	96.66	96.48	96.55
					96.01	96.1	96.27	96.78
					96.02	96.2	96.62	96.64
					95.86	96.36	96.64	96.57
					95.89	96.24	96.39	96.8
					96.25	96.49	96.7	96.39
					95.71	96.48	96.18	96.59
					95.77	96.39	96.41	96.57
					95.73	96.24	96.62	96.76
					96.09	96.51	96.37	96.4
					95.71	96.28	96.54	96.57
					95.88	96.06	96.55	96.96
					95.66	96.53	96.47	96.75
					95.9	96.68	96.45	96.53
					96.04	96.29	96.74	96.43
					96.42	96.17	96.43	96.85
					95.97	96.2	96.6	96.57
					96.22	95.83	96.44	96.64
					96.28	96.58	96.46	96.75
					96.15	96.61	96.38	96.54
					95.26	96.3	96.45	96.46
					96.01	96.2	96.43	96.91
					96.27	96.5	96.37	96.9
					95.92	96.14	96.61	96.7
					96.04	96.57	96.21	96.8
					95.74	96.27	96.58	96.66
					95.66	96.24	96.68	96.49
					95.87	96.26	96.41	96.89
					95.38	96.47	96.31	96.55
					95.46	96.08	96.56	96.68
					95.94	96.29	96.4	96.82
					96.1	96.33	96.24	96.67
					96.29	96.03	96.67	96.48
					96.08	96.27	96.59	96.78
					95.98	96.43	96.52	96.96
					96.25	96.08	96.54	96.58
					95.83	96.46	96.56	96.48
					95.77	96.21	96.52	96.6
					95.54	96.31	96.67	96.44
					95.88	96.45	96.48	96.71
					95.79	96.4	96.54	96.74
					95.73	96.12	96.78	96.61
					95.93	96.12	96.57	96.84
					95.7	96.24	96.7	96.63
					95.76	96.33	96.25	96.54
					95.94	96.07	96.76	96.65
					96.3	96.47	96.45	96.95
					94.63	96.19	96.53	96.93
					96.11	96.4	96.38	96.76
					96.08	96.15	96.42	96.54
					96.04	96.17	96.67	96.73
					96.16	95.94	96.29	96.57
					96.1	96.05	96.63	96.71
					95.85	95.9	96.86	96.77
					96.27	96.19	96.62	96.62
					95.74	96.22	96.35	96.84
					96.22	96.14	96.49	96.52
					95.31	96.41	96.65	96.76
					96.13	96.33	96.75	96.47
					95.82	96.33	96.68	96.72
					96	96.4	96.57	96.76
					96.06	96.11	96.38	96.51
					95.94	96.22	96.4	96.77
					96.19	96.44	96.05	96.62
					96.07	96.22	96.53	96.67
					96.36	96.42	96.48	96.5
					96.01	96.2	96.58	96.73
					96.29	96.32	96.46	96.8
					95.9	96.29	96.42	96.57
					95.31	96.04	96.37	96.56
					96.52	96.14	96.57	96.61
					96.07	96.36	96.26	96.75
					96.01	96.28	96.32	96.68
					95.18	96.4	96.59	96.58
					96.35	96.38	96.64	96.68
					96.54	96.1	96.51	96.64
					94.92	95.71	96.57	96.78
					95.79	96.21	96.74	96.87
					96.13	96.35	95.94	96.8
					96.16	96.25	96.53	96.53
					95.9	96.44	96.32	96.53
					95.96	96.35	96.6	96.69
					95.78	96.27	96.51	96.7
					95.91	96.52	96.73	96.92
					95.47	95.93	96.56	96.54
					96.33	96.56	96.51	96.8
					95.82	96.39	96.54	96.69
					95.66	96.56	96.57	96.66
					96.19	96.1	96.57	96.52
					96.15	96.38	96.57	96.5
					95.93	96.46	96.56	96.57
					95.92	96.54	96.48	96.45
					96.03	96.68	96.6	96.33
					95.48	96.22	96.49	96.58
					96.01	96.37	96.76	96.47
					95.94	96.22	96.4	96.68
					96	96.35	96.58	96.55
					96.29	96.65	96.49	96.75
					95.98	96.39	96.49	96.65
					95.37	96.09	96.52	96.64
					95.57	96.27	96.69	96.71
					95.58	96.29	96.63	96.82
					95.4	96.27	96.7	96.78
					95.76	96.57	96.38	96.69
					96.11	96.44	96.61	97
					95.77	96.35	96.56	96.62
					96.13	96.43	96.51	96.31
					95.85	96.35	96.56	96.66
					95.33	96.56	96.36	96.74
					95.76	96.04	96.81	96.86
					95.87	95.45	96.66	96.87
					95.94	96.04	96.35	96.71
					95.78	96.38	96.68	96.73
					96.13	96.18	96.63	96.64
					95.66	95.94	96.37	96.7
					96.26	96.39	96.51	96.66
					95.82	95.97	96.18	96.66
					95.8	96.09	96.56	96.82
					95.4	96.26	96.76	96.7
					95.81	96.24	96.82	96.78
					96.1	96.39	96.52	96.81
					94.58	96.27	96.62	96.69
					95.79	96.22	96.57	96.64
					95.55	96.58	96.76	96.78
					95.76	96.3	96.39	96.96
					95.73	96.5	96.63	96.79
					96.39	96.55	96.36	96.74
					94.77	96.57	96.43	96.54
					96.09	95.88	96.48	96.84
					95.78	96.82	96.69	96.79
					96.14	96.27	96.62	96.47
					95.96	96.31	96.48	96.64
					95.8	96.19	96.19	96.44
					95.18	96	96.71	96.65
					95.95	96.3	96.61	96.86
					96.05	96.31	96.54	96.71
					95.56	96.51	96.68	96.71
					96.11	96.46	96.42	96.4
					95.76	96.42	96.51	96.68
					95.73	96.5	96.65	96.67
					95.85	96.84	96.36	96.66
					95.85	96.23	96.7	96.8
					94.82	96.03	96.51	96.61
					95.19	96.2	96.46	96.74
					95.77	96.53	96.52	96.53
					96.29	96.49	96.1	96.42
					96	96.54	96.6	96.83
					95.75	95.97	96.78	96.65
					95.62	96.11	96.45	96.56
					95.44	96.55	96.56	97.01
					95.76	96.6	96.75	96.54
					96.31	95.98	96.83	96.79
					96.03	96.48	96.46	96.53
					96.08	95.91	96.68	96.71
					95.25	96.42	96.57	96.75
					95.87	96.25	96.45	96.45
					96.34	96.33	96.6	96.76
					95.81	96.24	96.56	96.5
					95.59	96.58	96.36	96.7
					95.8	95.73	96.66	96.76
					95.98	96.31	96.02	96.41
					96.04	95.79	96.74	96.75
					96	96.29	96.87	96.68
					95.9	95.89	96.57	96.6
					96.28	96.38	96.55	96.42
					96.24	96.04	96.57	96.72
					96.15	95.99	96.44	96.81
					96.12	96.35	96.84	96.61
					95.14	96.06	96.57	96.66
					95.68	96.29	96.71	96.67
					96.08	95.99	96.69	96.83
					96.33	96.35	96.73	96.7
					96.42	96.21	96.68	96.45
					96.01	96.45	96.57	96.47
					95.69	96.78	96.37	96.57
					96.03	96.22	96.4	96.48
					95.74	96.13	96.65	96.49
					96.18	96.45	96.43	96.7
					96.33	96.16	96.6	96.53
					96.25	96.56	96.37	96.45
					96.32	96.64	96.21	96.81
					95.45	96.6	96.45	96.62
					95.84	96.14	96.43	96.75
					96.34	96.34	96.23	96.75
					96.44	96.1	96.53	96.66
					95.71	96.27	96.7	96.6
					95.92	96.11	96.42	96.72
					96.02	96.39	96.6	96.6
					96.15	96.3	96.33	96.77
					95.78	96.29	96.3	96.47
					95.18	96.17	96.26	96.87
					96.06	96.24	96.49	96.71
					94.96	96.04	96.18	96.24
					95.82	96.45	96.68	96.37
					95.02	96.46	96.53	96.48
					96.17	95.96	96.78	96.63
					95.67	96.37	95.9	96.7
					95.85	96.33	96.43	96.62
					95.81	96.3	96.2	96.65
					95.23	96.24	96.5	96.47
					95.99	95.91	96.7	96.42
					96.06	96.15	96.57	96.76
					96.05	96.47	96.2	96.57
					95.81	96.38	96.66	96.63
					95.98	96.6	96.43	96.81
					95.93	96.23	96.43	96.56
					95.95	96.22	96.78	96.37
					95.74	96.33	96.53	96.67
					95.76	96.47	95.86	96.92
					95.76	96.4	96.61	96.65
					96.03	95.99	96.46	96.73
					95.41	96.68	96.47	96.53
					95.65	96.29	96.52	96.64
					95.54	96.1	96.8	96.8
					96.04	95.63	96.25	96.54
					96.07	96.47	96.66	96.7
					96.04	96.33	96.8	96.82
					95.51	96.16	96.68	96.66
					95.73	96.53	96.47	96.52
					95.87	95.73	96.37	96.55
					96.05	95.99	96.52	96.83
					95.97	96.32	96.36	96.64
					95.92	96.47	96.34	96.74
					96.16	96.41	96.65	96.31
					95.6	95.86	96.28	96.81
					95.81	96.74	96.69	96.61
					96.28	96.54	96.52	96.71
					95.87	96.06	96.55	96.65
					96.19	96.57	96.51	96.7
					95.69	96.11	96.45	96.69
					95.67	96.16	96.5	96.45
					95.61	96.36	96.71	96.84
					95.88	96.62	96.65	96.61
					95.85	96.36	96.78	96.78
					96.31	96.09	96.1	96.85
					95.66	96.44	96.19	96.73
					95.47	96.1	96.52	96.41
					95.5	96.03	96.31	96.76
					95.54	96.48	96.79	96.48
					95.24	96.58	96.52	96.47
					95.67	96.32	96.46	96.83
					95.96	96.35	96.68	96.61
					96.24	96.4	96.67	96.52
					95.45	96.29	96.78	96.68
					96.17	96.14	96.71	96.81
					95.32	96.23	96.58	96.84
					95.91	96.2	96.57	96.68
					95.63	96.17	96.33	96.9
					95.33	96.16	96.77	96.51
					95.8	96.27	96.54	96.69
					95.89	96.52	96.72	96.81
					96.21	96.56	96.42	96.6
					95.82	96.57	96.57	96.81
					95.83	96.26	96.69	96.56
					95.79	96.61	96.3	96.59
					95.99	96.36	96.47	96.61
					95.98	96.4	96.68	96.69
					96.19	96.17	96.66	96.62
					95.5	96.44	96.65	96.83
					95.83	96.44	96.58	96.71
					96.35	96.44	96.73	96.7
					95.98	96.63	96.33	96.47
					95.67	95.9	96.23	96.76
					95.63	96.46	96.84	96.54
					96.04	96.29	96.4	96.74
					96.06	96.12	96.17	96.67
					95.56	96.17	96.47	96.5
					95.8	96.09	96.41	96.84
					95.98	96.01	96.52	96.58
					95.79	96.3	96.42	96.76
					96.02	96.08	96.6	96.68
					96.18	96.31	96.61	96.73
					96.16	96.05	96.62	96.8
					95.83	96.26	96.56	96.75
					96.05	96.29	96.51	96.67
					95.99	96.33	96.3	96.68
					96.06	96.2	96.85	96.52
					96.23	96.47	95.87	96.7
					96.1	96.36	96.5	96.48
					95.56	95.97	96.3	96.61
					96.25	96.56	96.52	96.59
					95.81	96.18	96.76	96.5
					95.56	96.29	96.17	96.77
					95.75	96.37	96.68	96.59
					95.91	96.02	96.54	96.78
					95.92	96.12	96.44	96.71
					96.22	96.62	96.49	96.67
					95.71	96.36	96.23	96.62
					95.53	96.43	96.42	96.79
					95.41	96.53	96.54	96.59
					96.01	96.07	96.25	96.6
					95.52	96.48	96.29	96.76
					96.14	95.8	96.68	96.87
					95.38	96.07	96.41	96.47
					95.9	96.49	96.4	96.43
					95.81	96.06	96.67	96.5
					95.87	95.81	96.52	96.86
					95.77	96.22	96.59	96.63
					95.82	96.31	96.34	96.6
					96.15	96.38	96.31	96.73
					95.82	96.13	96.36	96.65
					95.89	96.59	96.72	96.53
					96.19	96.41	96.66	96.77
					95.95	96.75	96.32	96.63
					95.74	96.34	96.6	96.69
					96.11	96.59	96.58	96.8
					95.89	96.2	96.54	96.56
					96.04	96.14	96.46	96.72
					95.55	96.28	96.26	96.72
					95.63	96.14	96.64	96.47
					96.51	96.23	96.6	96.72
					96	96.42	96.77	96.57
					96.12	96.49	96.61	96.63
					96.23	96.39	96.66	96.83
					96.2	96.3	96.34	96.61
					95.71	96.57	96.42	96.44
					95.61	96.21	96.7	96.69
					95.3	96.48	96.81	96.47
					96.25	96.32	96.41	96.64
					96.25	96.6	96.87	96.52
					95.54	96.5	96.61	96.78
					96.02	95.88	96.21	96.62
					96.57	96.51	96.51	96.88
					95.85	96.23	96.77	96.64
					95.96	96.01	96.39	96.72
					95.3	96.52	96.65	96.85
					96.21	96.2	96.48	96.62
					95.8	96.57	96.04	96.34
					96.45	96.06	96.33	96.62
					95.61	96.16	96.38	96.58
					95.87	96.66	96.17	96.56
					96.1	96.11	96.83	96.72
					96.22	96.46	96.47	96.58
					95.94	96.62	96.63	96.5
					95.32	96.55	96.62	96.75
					95.62	95.82	96.17	96.73
					95.05	96.43	96.47	96.62
					95.69	96.38	96.46	96.54
					96.34	96.28	96.42	96.77
					96.02	96.55	96.86	96.67
					96.27	96.59	96.73	96.92
					95.38	96.46	96.49	96.46
					95.96	95.93	96.35	96.57
					95.8	96.65	96.37	96.43
					95.39	96.32	96.54	96.4
					95.91	96.61	96.33	96.53
					96.05	96.18	96.63	96.79
					95.74	96.45	96.51	96.65
					96.15	96.31	96.66	96.64
					95.45	96.2	96.77	96.72
					95.73	96.16	96.51	96.6
					96.14	96.28	96.31	96.51
					94.68	95.96	96.35	96.79
					96.21	96.45	96.77	96.53
					95.82	96.67	96.54	96.62
					95.95	96.47	96.62	96.53
					96.15	96.37	96.7	96.6
					95.71	96.53	96.49	96.78
					95.45	95.83	96.44	96.63
					95.86	96.65	96.36	96.7
					95.62	96.13	96.42	96.86
					96.09	96.03	96.58	96.56
					95.54	96.17	96.51	96.41
					96.09	96.43	96.63	96.63
					94.89	95.92	96.39	96.68
					96.1	95.98	96.5	96.58
					95.54	96.42	96.34	96.77
					96.4	96.26	96.47	96.54
					96.14	96.53	96.1	96.53
						96.17	96.56	96.97
						96.43	96.32	96.74
						96.15	96.6	96.69
						96.43	96.22	96.51
						96.29	96.57	96.64
						96.06	96.33	96.76
						96.4	96.25	96.47
						96.44	96.31	96.8
						96.19	96.52	96.86
						96.5	96.37	96.48
						96.25	96.39	96.61
						96.4	96.72	96.73
						96.21	96.48	96.56
						95.71	96.03	96.65
						96.24	96.18	96.68
						96.51	96.67	96.59
						96.59	96.68	96.85
						96.22	96.79	96.65
						96.33	96.39	96.63
						96.69	96.4	96.73
						95.84	96.47	96.77
						96.4	96.5	96.85
						96.47	96.25	96.66
						95.99	96.62	96.6
						96.16	96.72	96.49
						96.59	96.78	96.51
						96.33	96.81	96.73
						96.58	96.54	96.79
						96.34	96.64	96.6
						96.43	96.65	96.62
						96.25	96.63	96.82
						96.04	96.57	96.79
						96.31	96.65	96.81
						96.57	96.34	96.56
						96.65	96.68	96.65
						96.24	96.79	96.82
						96.04	96.58	96.45
						96.23	96.62	96.69
						96.28	96.61	96.78
						96.31	96.57	96.37
						96.57	96.52	96.66
						96.36	96.76	96.66
						96.38	96.2	96.7
						96.44	96.59	96.84
						96.45	96.73	96.58
						95.95	96.38	96.64
						96.04	96.5	96.65
						96.44	96.11	96.6
						96.15	96.36	96.54
						96.32	96.42	96.7
						96.22	96.21	96.53
						96.18	96.39	96.53
						96.17	96.76	96.36
						96.43	96.45	96.68
						95.95	96.59	96.61
						96.58	96.08	96.45
						96.63	96.31	96.68
						96.37	96.71	96.52
						95.8	96.68	96.63
						96.22	96.81	96.91
						96.31	96.51	96.66
						96.3	96.32	96.9
						96.6	96.7	96.41
						96.75	96.27	96.49
						96.29	96.89	96.65
						96.42	96.65	96.84
						96.48	96.35	96.65
						96.61	96.75	96.64
						96.38	96.75	96.71
						96.36	96.69	96.75
						96.46	96.7	96.87
						96.34	96.71	96.48
						96.16	96.41	96.74
						96.16	96.55	96.63
						96.21	96.57	96.72
						96.27	96.8	96.31
						96.12	96.65	96.67
						96.57	96.34	96.13
						96.58	96.47	96.69
						96.24	96.3	96.54
						96.13	96.64	96.6
						96.32	96.6	96.65
						96.22	96.46	96.78
						96.54	96.4	96.8
						96.42	96.47	96.74
						96.49	96.67	96.64
						96.09	96.65	96.88
						96.3	96.33	96.66
						96.27	96.59	96.65
						96.42	96.47	96.75
						96.42	96.46	96.78
						95.9	96.51	96.69
						96.31	96.68	96.67
						96.37	96.55	96.76
						96.43	96.74	96.61
						95.86	96.42	96.75
						96.07	96.26	96.67
						96.56	96.27	96.72
						96.36	96.6	96.53
						96.38	96.22	96.35
						96.49	96.66	96.56
						96.32	96.55	96.23
						96.52	96.66	96.73
						96.49	96.48	96.67
						96.34	96.32	96.86
						96.49	96.34	96.66
						96.24	96.26	96.56
						96.32	96.62	96.55
						96.55	96.69	96.69
						96.23	96.53	96.7
						96.15	96.73	96.66
						96.42	96.6	96.72
						96.29	96.35	96.87
						96.28	96.52	96.8
						96.31	96.57	96.63
						96.27	96.69	96.35
						96.04	96.64	96.67
						96.45	96.35	96.85
						96.53	96.74	96.68
						96.35	96.55	96.42
						96.56	96.55	96.35
						96.26	96.57	96.67
						96.54	96.67	96.68
						96.4	96.7	96.67
						96.27	96.28	96.67
						96.42	96.86	96.77
						96.04	96.72	96.44
						96.45	96.47	96.6
						96.37	96.81	96.6
						96.42	96.24	96.83
						96.07	96.57	96.69
						96.15	96.46	96.42
						96.37	96.57	96.77
						96.61	96.62	96.68
						96.54	96.53	96.69
						96.39	96.64	96.6
						95.63	96.76	96.58
						96.35	96.45	96.78
						96.31	96.39	96.47
						96.43	96.4	96.78
						96.41	96.53	96.58
						96.4	96.63	96.87
						96.57	96.5	96.88
						96.54	96.59	96.62
						95.88	96.43	96.64
						96.29	96.6	96.81
						96.05	96.67	96.61
						96.28	96.84	96.63
						96.26	96.75	96.64
						96.57	96.36	96.49
						96.22	96.54	96.69
						96.37	96.58	96.68
						96.32	96.61	96.59
						96.07	96.56	96.43
						96.51	96.6	96.64
						96.6	96.76	96.81
						96.47	96.41	96.59
						96.18	96.34	96.73
						96.5	96.6	96.68
						96.2	96.34	96.53
						96.23	96.46	96.56
						96.63	96.37	96.55
						96.22	95.92	96.73
						96.36	96.33	96.78
						96.42	96.67	96.68
						96.7	96.67	96.9
						96.48	96.68	96.61
						96.32	96.4	96.79
						96.52	96.3	96.53
						96.32	96.4	96.63
						96.46	96.63	96.68
						96.46	96.57	96.39
						96.38	96.59	96.59
						96.31	96.67	96.83
						96.56	96.43	96.78
						96.03	96.58	96.43
						96.5	96.5	96.75
						96.24	96.66	96.57
						96.35	96.46	96.7
						96.24	96.39	96.82
						95.6	96.73	96.64
						96.59	96.75	96.68
						96.4	96.56	96.38
						96.26	96.74	96.77
						96.02	96.62	96.81
						95.97	96.32	96.64
						96.45	96.69	96.73
						96.42	96.57	96.63
						96.37	96.56	96.6
						96.52	96.68	96.54
						96.05	96.68	96.52
						96.06	96.6	96.61
						96.55	96.78	96.54
						95.82	96.68	96.87
						96.45	96.48	96.72
						96.22	96.71	96.58
						96.35	96.71	96.61
						96.44	96.48	96.64
						95.86	96.75	96.75
						96.34	96.41	96.62
						95.96	96.42	96.87
						96.55	96.28	96.64
						96.08	96.51	96.64
						96.27	96.76	96.56
						96.52	96.63	96.6
						96.35	96.46	96.64
						96.61	96.48	96.7
						96.01	96.67	96.62
						96.22	96.59	96.77
						95.95	96.58	96.59
						96.4	96.58	96.93
						96.41	96.61	96.83
						96.47	96.1	96.74
						96.29	96.34	96.66
						96.39	96.61	96.62
						96.28	96.34	96.7
						95.8	96.24	96.77
						95.89	96.6	96.52
						96.2	96.72	96.47
						96.31	96.73	96.81
						96.26	96.8	96.49
						96.3	96.55	96.6
						96.39	96.48	96.89
						96.67	96.76	96.65
						96.65	96.4	96.72
						96.42	96.78	96.71
						96.52	96.28	96.82
						96.06	96.27	96.86
						96.71	96.6	96.73
						96.42	96.51	96.6
						96.06	96.58	96.62
						96.33	96.81	96.62
						96.19	96.58	96.87
						96.27	96.81	96.76
						96.58	96.58	96.65
						96.7	96.41	96.77
						96.32	96.64	96.66
						96.2	96.41	96.51
						96.44	96.72	96.52
						96.54	96.55	96.76
						96.21	96.23	96.7
						96.43	96.55	96.58
						96.41	96.49	96.65
						96.5	96.47	96.69
						96.39	96.64	96.76
						96.46	96.6	96.78
						96.5	96.31	96.61
						95.85	96.54	96.55
						96.52	96.36	96.43
						96.26	96.71	96.82
						96.38	96.68	96.88
						95.77	96.5	96.48
						96.37	96.62	96.85
						96.47	96.57	96.76
						96.48	96.44	96.7
						96.45	96.69	96.83
						96.43	96.61	96.55
						96.61	96.55	96.59
						96.34	96.17	96.48
						96.33	96.79	96.75
						96.31	96.76	96.71
						96.41	96.58	96.78
						96.01	96.86	96.66
						96.54	96.24	96.7
						96.13	96.74	96.61
						96.59	96.35	96.55
						96.15	96.28	96.67
						96.02	96.59	96.85
						96.44	96.34	96.82
						96.47	96.38	96.66
						96.24	96.55	96.79
						96.15	96.38	96.75
						96.56	96.5	96.64
						96.23	96.42	96.64
						96.49	96.63	96.58
						96.37	96.61	96.66
						96.32	96.53	96.75
						96.38	96.7	96.7
						95.9	96.48	96.85
						96.02	96.53	96.47
						96.33	96.73	96.72
						95.96	96.61	96.46
						96.26	96.66	96.54
						96.67	96.75	96.73
						96.15	96.49	96.53
						95.68	96.66	96.66
						96.01	96.69	96.94
						96.25	95.98	96.79
						96.24	96.52	96.66
						96.52	96.82	96.64
						96.48	96.15	96.72
						95.49	96.61	96.48
						96.22	96.39	96.65
						96.34	96.61	96.81
						95.8	96.54	96.8
						96.17	96.69	96.61
						96.48	96.63	96.76
						96.07	96.42	96.87
						96.19	96.56	96.72
						96.18	96.44	96.53
						96.12	96.31	96.87
						96.21	96.52	96.55
						96.24	96.22	96.71
						96.56	96.62	96.71
						96.13	96.74	96.48
						96.14	96.44	96.71
						96.41	96.64	96.64
						96.4	96.66	96.77
						96.43	96.7	96.58
						95.84	96.22	96.62
						96.19	96.41	96.79
						96.31	96.32	96.73
						95.76	96.42	96.59
						95.48	96.85	96.79
						95.92	96.54	96.69
						96.43	96.7	96.86
						96.4	96.66	96.9
						96.22	96.65	96.62
						96.39	96.26	96.31
						96.3	96.6	96.87
						95.92	96.63	96.69
						96.53	96.52	96.79
						96.75	96.65	96.72
						96.03	96.74	96.66
						96.65	96.64	96.19
						96.12	96.13	96.46
						96.37	96.67	96.72
						96.32	96.5	96.58
						96.37	96.28	96.44
						96.35	96.57	96.63
						96.7	96.68	96.59
						96.56	96.6	96.44
						96.43	96.61	96.64
						96.28	96.56	96.76
						96.07	96.38	96.55
						95.5	96.54	96.85
						96.25	96.67	96.67
						96.63	96.36	96.83
						96.4	96.42	96.82
						96.08	96.54	96.76
						96.39	96.4	96.66
						96.41	96.57	96.91
						96.26	96.41	96.5
						96.14	96.46	96.82
						96.44	96.51	96.78
						96.24	96.49	96.77
						96.48	96.73	96.68
						96.38	96.92	96.68
						95.96	96.75	96.71
						96.35	96.89	96.75
						96.38	96.32	96.89
						96.53	96.23	96.73
						95.69	96.87	96.54
						96.36	96.65	96.55
						96.4	96.43	96.54
						96.34	96.45	96.86
						96.15	96.35	96.62
						96.5	96.23	96.63
						96.18	96.24	96.62
						96.26	96.64	96.64
						96.33	96.69	96.71
						96.34	96.61	96.44
						96.36	96.29	96.6
						96.59	96.87	96.77
						96.15	96.63	96.7
						96.31	96.56	96.57
						96.44	96.86	96.68
						95.68	96.66	96.67
						96.24	96.55	96.54
						96.43	96.6	96.81
						96.57	96.38	96.65
						96.29	96.38	96.78
						96.49	96.63	96.58
						96.28	96.69	96.82
						95.63	96.54	96.66
						96.47	96.35	96.7
						96.59	96.44	96.51
						96.41	96.74	96.64
						96.4	96.64	96.62
						96.34	96.55	96.98
						96.29	96.33	96.61
						96.5	96.21	96.75
						96.32	96.29	96.7
						96.46	96.54	96.67
						96.38	96.7	96.66
						96.23	96.9	96.61
						96.45	96.4	96.6
						96.43	96.53	96.32
						96.37	96.33	96.47
						96.09	96.5	96.46
						96.66	96.52	96.73
						96.35	96.67	96.66
						96.68	96.63	96.84
						95.88	96.36	96.69
						96.12	96.54	96.82
						96.45	96.59	96.95
						96.36	96.61	96.5
						96.19	96.73	96.68
						96.41	96.57	96.58
						96.26	96.41	96.58
						96.51	96.54	96.54
						96.21	96.49	96.54
						96.51	96.36	96.45
						96.39	96.18	96.67
						96.46	96.53	96.56
						96.38	96.73	96.66
						96.44	96.86	96.75
						96.23	96.68	96.8
						96.42	96.78	96.43
						95.67	96.62	96.78
						96.45	96.44	96.54
						96.14	96.42	96.48
						96.26	96.47	96.53
						95.82	96.49	96.71
						96.21	96.35	96.6
						96.25	96.28	96.92
						96.35	96.6	96.58
						96.31	96.66	96.77
						96.09	96.7	96.56
						96.21	96.47	96.88
						95.87	96.25	96.46
						96.12	96.45	96.51
						96.05	96.61	96.57
						96.54	96.49	96.75
						96.02	96.24	96.79
						96.78	96.64	96.59
						95.74	96.56	96.84
						96.34	96.59	96.68
						96.35	96.64	96.69
						96.65	96.71	96.83
						96.06	96.34	96.73
						96.31	96.47	96.45
						96.32	96.77	96.76
						96.51	96.66	96.71
						96.14	96.45	96.6
						95.93	96.59	96.64
						96.61	96.47	96.74
						96.19	96.54	96.55
						96.33	96.43	96.8
						96.38	96.4	96.58
						96.36	96.36	96.62
						96.06	96.45	96.71
						96.45	96.24	96.7
						96.29	96.38	96.72
						96.27	96.71	96.9
						96.36	96.81	96.89
						96.47	96.23	96.76
						96.44	96.56	96.56
						96	96.49	96.36
						95.68	96.66	96.63
						96.66	96.47	96.58
						96.61	96.66	96.71
						96.54	96.56	96.35
						96.33	96.47	96.81
						96.43	96.74	96.43
						96.09	96.44	96.61
						95.47	96.62	96.59
						96.57	96.21	96.55
						96.05	96.49	96.68
						96.62	96.24	96.57
						96.33	96.62	96.61
						95.94	96.63	96.5
						96.56	96.24	96.76
						96.31	96.41	96.57
						95.85	96.68	96.53
						96.44	96.54	96.63
						96.09	96.33	96.55
						96.37	96.65	96.79
						96.59	96.47	96.68
						95.97	96.68	96.71
						96.14	96.55	96.79
						96.34	96.31	96.59
						96.51	96.83	96.69
						96.42	96.74	96.75
						95.7	96.36	96.77
						95.9	96.63	96.68
						96.63	96.71	96.59
						95.95	96.41	96.78
						96.65	96.87	96.74
						96.12	96.45	96.89
						96.01	96.54	96.65
						96.2	96.66	96.54
						96.37	96.39	96.56
						96	96.38	96.62
						96.09	96.15	96.63
						96.46	96.69	96.57
						95.96	96.72	96.74
						96.37	96.28	96.52
						96.52	96.84	96.75
						96.29	96.29	96.49
						96.44	96.53	96.53
						96.21	96.65	96.55
						96.25	96.3	96.64
						96.45	96.58	96.64
						95.79	96.7	96.66
						96.01	96.63	96.62
						96.5	96.38	96.47
						96.14	96.39	96.4
						96.08	96.59	96.74
						96.54	96.52	96.86
						96.42	96.58	96.53
						96.31	96.39	96.78
						96.38	96.56	96.72
						96.64	96.7	96.61
						96.32	96.78	96.8
						96.77	96.59	96.51
						96.35	96.45	96.55
						96.37	96.45	96.67
						96.27	96.21	96.81
						96.61	96.6	96.85
						96.59	96.34	96.6
						96.53	96.27	96.65
						96.32	96.32	96.87
						96.14	96.56	96.7
						96.53	96.65	96.72
						96.07	96.55	96.69
						96.58	96.45	96.63
						96.38	96.55	96.77
						96.56	96.67	96.34
						96.37	96.64	96.68
						96.27	96.11	96.57
						96.24	96.76	96.51
						96.39	96.22	96.53
						96.16	96.67	96.64
						96.22	96.64	96.68
						96.15	96.35	96.35
						96.38	96.39	96.84
						96.49	96.53	96.5
						96.58	96.46	96.63
						96.21	96.47	96.84
						96.48	96.79	96.46
						96.34	96.53	96.62
						96.35	96.47	96.77
						96.37	96.97	96.87
						96.38	96.31	96.53
						96.54	96.51	96.5
						96.08	96.74	96.76
						96.61	96.62	96.67
						96.11	96.46	96.71
						96.21	96.59	96.82
						96.23	96.27	96.56
						96.42	96.64	96.76
						96.46	96.65	96.57
						95.69	96.36	96.61
						96.36	96.42	96.66
						96.26	96.66	96.5
						96.22	96.59	96.47
						96.39	96.57	96.56
						96.62	96.79	96.63
						96.5	96.48	96.64
						96.47	96.54	96.63
						96.46	96.57	96.67
						96.6	96.4	96.8
						96.12	96.78	96.57
						96.14	96.41	96.52
						95.92	96.63	96.77
						96.19	96.68	96.58
						96.47	96.53	96.65
						96.35	96.67	96.6
						96.09	96.36	96.49
						96.03	96.53	96.6
						96.37	96.39	96.81
						96.1	96.73	96.74
						96.2	96.56	96.83
						96.31	96.64	96.65
						96.45	96.61	96.89
						96.18	96.27	96.72
						96.55	96.57	96.71
						96.54	96.54	96.55
						96.02	96.69	96.65
						96.44	96.4	96.96
						96.4	96.72	96.73
						96.38	96.57	96.61
						96.54	96.71	96.66
						96.16	96.15	96.6
						96.08	96.33	96.45
						96.38	96.36	96.67
						96.24	96.75	96.38
						96.14	96.49	96.67
						96.09	96.5	96.67
						95.83	96.61	96.69
						96.56	96.2	96.71
						96.14	96.62	96.66
						96.63	96.44	96.42
						96.24	96.5	96.46
						96.51	96.6	96.66
						96.3	96.55	96.29
						96.54	96.66	96.7
						96.21	96.57	96.63
						96.35	96.42	96.75
						96.4	96.51	96.57
						96.16	96.53	96.58
						96.62	96.58	96.74
						96.65	96.49	96.43
						96.42	96.39	96.71
						96.39	96.79	96.73
						96.35	96.46	96.61
						96.12	96.69	96.66
						96.43	96.73	96.38
						96.51	96.65	96.72
						96.15	96.19	96.44
						96.15	96.52	96.61
						96.53	96.31	96.59
						96.26	96.24	96.63
						96.58	96.3	96.79
						96.41	96.67	96.55
						96.51	96.52	96.76
						96.37	96.67	96.53
						96.07	96.42	96.7
						96.35	96.7	96.73
						96.19	96.73	96.6
						96.45	96.67	96.51
						96.53	96.24	96.74
						96.01	96.6	96.74
						96.35	96.54	96.73
						96	96.58	96.81
						95.99	96.34	96.44
						96.17	96.61	96.73
						96.42	96.49	96.61
						96.37	96.49	96.64
						95.99	96.7	96.86
						96.78	96.33	96.88
						95.56	96.46	96.67
						95.96	96.53	96.55
						96.42	96.56	96.81
						96.24	96.53	96.51
						96.02	96.58	96.55
						96.31	96.37	96.59
						96.3	96.46	96.41
						96.25	96.65	96.42
						96.38	96.26	96.59
						96.5	96.67	96.59
						95.93	96.52	96.78
						96.34	96.53	96.69
						96.7	96.42	96.63
						95.98	96.7	96.7
						96.22	96.75	96.76
						96.38	96.75	96.78
						96.22	96.51	96.67
						96.39	96.65	96.12
						96.41	96.45	96.66
						96.55	96.55	96.65
						96.56	96.64	96.91
						96.43	96.36	96.6
						96.37	96.57	96.77
						96.25	96.49	96.73
						96.18	96.65	96.55
						96.53	96.38	96.88
						96.51	96.33	96.72
						96.44	96.69	96.77
						96.06	96.23	96.69
						95.7	96.49	96.59
						96	96.77	96.76
						96.21	96.62	96.56
						96.21	96.52	96.29
						96.26	96.48	96.71
						96.29	96.57	96.74
						96.4	96.44	96.62
						96.4	96.37	96.9
						96.18	96.5	96.62
						95.81	96.45	96.82
						96.28	96.48	96.82
						96.05	96.44	96.36
						96.29	96.45	96.52
						96.36	96.56	96.9
						96.43	96.46	96.8
						96.56	96.51	96.66
						96.09	96.44	96.64
						95.92	96.49	96.85
						96.5	96.64	96.67
						96.56	96.72	96.56
						96.26	96.34	96.76
						96.47	96.34	96.67
						96.43	96.68	96.82
						96.14	96.54	96.54
						96.29	96.59	96.63
						96.57	96.68	96.53
						96.31	96.28	96.63
						96.32	96.61	96.96
						96.47	96.94	96.43
						96.37	96.37	96.57
						96.38	96.84	96.48
						96.36	96.56	96.1
						96.16	96.56	96.64
						96.5	96.7	96.8
						96.62	96.61	96.66
						96.3	96.67	96.73
						96.52	96.54	96.61
						96.49	96.37	96.47
						96.43	96.77	96.5
						96.38	96.67	96.78
						96.51	96.87	96.74
						96.4	96.84	96.89
						96.41	96.44	96.67
						96.39	96.57	96.7
						96.7	96.48	96.75
						96.56	96.62	96.39
						96.38	96.37	96.55
						96.22	96.45	96.73
						96.4	96.65	96.66
						96.25	96.57	96.74
						96.57	96.68	96.68
						96.16	96.41	96.72
						96.35	96.55	96.57
						95.84	96.69	96.67
						96.13	96.57	96.85
						95.91	96.75	96.76
						95.94	96.42	96.71
						96.62	96.55	96.76
						95.57	96.4	96.68
						96.43	96.39	96.54
						96.25	96.22	96.76
						96.47	96.64	96.87
						96.37	96.19	96.42
						96.36	96.49	96.78
						96.16	96.43	96.43
						96.37	96.67	96.7
						96.18	96.47	96.67
						96.46	96.61	96.77
						96.3	96.73	96.78
						96.06	96.63	96.83
						96.59	96.54	96.8
						96.67	96.66	96.63
						96.45	96.77	96.6
						96.07	96.58	96.63
						96.63	96.17	96.49
						96.66	96.63	96.61
						95.82	96.52	96.79
						96.14	96.49	96.61
						96.43	96.72	96.62
						96.36	96.43	96.72
						96.47	96.44	96.65
						96.43	96.51	96.55
						96.41	96.77	96.73
						96.31	96.48	96.44
						96.52	96.18	96.61
						96.26	96.4	96.78
						96.44	96.76	96.9
						96.26	96.62	96.78
						96.12	96.74	96.67
						96.24	96.78	96.71
						96.57	96.47	96.83
						96.63	96.63	96.58
						96.25	96.53	96.8
						96.42	96.68	96.66
						96.42	96.66	96.65
						96.35	96.77	96.67
						96.32	96.43	96.68
						96.58	96.45	96.73
						96.21	96.5	96.95
						95.87	96.35	96.72
						96.01	96.37	96.78
						96.64	96.62	96.74
						96.23	96.63	96.93
						96.78	96.63	96.56
						96.14	96.6	96.77
						96.41	96.6	96.48
						96.3	96.29	96.27
						96.55	96.46	96.56
						96.01	96.54	96.6
						96.21	96.6	96.6
						96.47	96.63	96.58
						96.3	96.68	96.82
						96.37	96.19	96.68
						96.09	96.48	96.52
						96.18	96.72	96.53
						96.2	96.66	96.63
						95.86	96.54	96.73
						95.89	96.55	96.78
						96.51	96.5	96.76
						96.31	96.09	96.36
						96.38	96.72	96.58
						96.21	96.53	96.57
						96.53	96.78	96.43
						96.32	96.56	96.68
						96.42	96.41	96.66
						96.21	96.36	96.7
						96.38	96.63	96.81
						96.5	96.26	96.42
						96.54	96.69	96.53
						96.46	96.46	96.82
						96.32	96.6	96.69
						96.58	96.57	96.81
						96.49	96.51	96.82
						96.65	96.62	96.56
						96.64	96.53	96.75
						96.46	96.47	96.74
						96.52	96.54	96.9
						96.12	96.63	96.82
						96.6	96.38	96.74
						96.42	96.39	96.65
						95.97	96.34	96.65
						96.54	96.06	96.76
						95.99	96.66	96.53
						96.25	96.72	96.48
						96.34	96.49	96.72
						95.7	96.79	96.75
						96.33	96.48	96.48
[truncated: 8,002 more rows]

## Sheet: Figure 9
Figure 9
	Individual networks		Number of hidden neurons					Committees of 2 networks		Number of hidden neurons					Committees of 3 networks		Number of hidden neurons					Committees of 4 networks		Number of hidden neurons					Committees of 5 networks		Number of hidden neurons
			25	50	100	200				25	50	100	200				25	50	100	200				25	50	100	200				25	50	100	200
		Accuracy (%)	87.81	90.1	95.53	95.09			Accuracy (%)	92.12	95.63	96.32	97.29			Accuracy (%)	94.56	96.18	97.08	97.45			Accuracy (%)	95.45	96.71	97.02	97.4			Accuracy (%)	95.44	96.83	97.35	97.7
			92.23	88.15	91.9	96.03				94.43	96.03	96.73	97.41				95.11	96.23	96.51	97.35				95.91	96.59	96.64	97.73				95.25	96.78	97.13	97.52
			91.14	93.93	95.76	96.19				92.7	94.45	96.23	96.5				94.42	96.22	96.98	97.3				95.98	97.13	97.18	97.6				96.09	97.1	97.25	97.55
			92.42	93.88	95.22	96.65				93.86	93.58	96.48	97.4				95.29	95.94	96.83	97.49				95.62	95.62	96.89	97.72				96.46	97.16	97.23	97.65
			82.73	95.17	94.93	95.06				93.94	96.21	95.69	97.62				95.39	96.17	97.27	97.37				95.67	96.77	97.56	96.92				96.13	95.59	97.58	97.71
			92.11	95.59	94.64	95.4				91.24	95.4	96.72	97.34				95.39	96.62	96.67	97.53				95.82	96.02	97.39	97.56				95.58	97.02	97.27	97.58
			92.25	94.82	92.25	94.55				88.97	94.97	96.2	97.03				93.33	96.14	96.89	97.24				94.49	96.73	96.82	97.51				96.19	97.07	97.34	97.34
			89.82	92.35	94.28	96.42				92.66	95.2	95.61	97.21				95.98	96.2	96.89	97.14				96.01	96.09	96.98	97.31				95.73	96.99	97.18	97.77
			92.3	90.15	93.63	94.21				93.63	96.47	96.53	96.85				95.19	96.37	97.11	97.06				95.78	96.36	97.15	97.75				95.54	96.74	97.56	97.41
			87.13	92.27	95.97	96.55				93.77	96.1	96.65	96.45				94.8	96.82	96.73	97.31				95.29	95.89	97.28	97.56				96.08	97.05	97.5	97.63
			74.71	94.32	94.91	95.67				94.9	95.43	94.91	97.04				94.91	95.9	97.1	96.66				95.73	96.7	97.14	97.57				95.77	95.02	97.49	97.3
			86.75	91.47	94.38	95.19				91.79	94.5	96.09	96.17				94.89	95.99	96.42	97.03				95.59	96.74	97.16	97.59				95.88	96.73	97.09	97.5
			89.46	93.14	94.64	95.47				94.9	96.23	96.49	97.22				94.7	96.63	97.07	97.38				96.12	96.66	96.88	97.31				95.67	96.95	97.36	97.71
			88.93	90.52	92.6	93.74				94.23	93.75	95.88	96.94				91.97	96.47	96.15	96.7				95.77	96.31	97.33	97.24				96.68	96.16	97.1	97.59
			89.6	91.09	94.6	96.51				92.49	95.36	96.43	97.12				93.75	96.35	97.1	96.9				96.06	96.46	97	97.6				95.87	96.85	97.25	97.77
			90.88	92.03	96.14	95.97				94.22	95.81	95.44	97.05				94.09	96.62	96.65	97.06				95.15	96.38	96.89	97.69				96.06	96.63	96.98	97.36
			89.56	93.56	94.96	96.05				95.03	94.42	94.69	97.23				94.8	96.22	97.27	97.32				94.3	96.85	96.95	97.72				94.87	96.39	97.46	97.53
			88.97	94.55	90.76	94.46				94.6	96.06	95.47	97.09				95.44	96.01	97.21	97.28				95.64	97.16	97.08	97.39				96.18	96.93	97.21	97.33
			90.21	94.98	94.79	95.06				90.24	96.38	96.24	97.23				95.1	95.35	97.24	97.56				95.76	97.04	97.02	97.71				96.35	96.69	97.14	97.7
			91.91	92.03	95.73	96.23				94.25	96.46	96.15	97.23				93.27	96.21	97.01	97.56				95.28	95.87	97.06	97.59				96.47	96.98	97.2	97.47
			93.18	93.14	93.8	97.12				93.03	95.8	95.68	97.42				94.57	96.39	97.17	97				95.07	96.07	97.19	97.57				95.76	96.75	97.53	97.37
			88.57	94.54	94.4	96.32				94.47	94.57	95.83	97.24				95.43	96.59	97.07	97.45				95.32	96.46	97.43	97.42				95.65	96.92	97.13	97.53
			86.26	94.68	93.74	96.14				89.6	95.37	96.83	96.53				95.58	96.29	96.89	97.71				94.93	96.76	97.05	97.36				95.77	96.1	97.2	97.7
			92.44	88.64	91.33	94.46				94.04	94.25	95.58	96.73				95.01	95.47	97.09	97.23				95.74	96.5	96.84	97.25				95.88	96.64	97.39	97.86
			90.08	89.24	94.9	95.58				95.17	93.56	96.29	96.65				95.47	96.26	96.87	97.46				95.55	96.74	97	97.52				96.39	96.54	97.3	97.82
			93.93	94.15	95.26	93.98				90.07	95.15	96.71	96.29				94.83	96.57	96.71	96.96				95.45	96.47	97.22	97.5				96.11	97.08	97.28	97.55
			85.43	94.76	95.26	94.77				94.57	96.2	94.86	96.51				94.69	96.19	96.76	97.55				95.81	96.52	97.21	97.31				96.34	96.96	97.6	97.58
			89.84	93.83	95.19	92.42				94.82	95.69	96.71	96.65				95.05	96.24	96.61	97.38				95.67	96.66	97.13	97.32				95.97	96.76	97.09	97.22
			90.22	89.5	92.72	93.97				94	93.12	96.21	97.01				94.34	96.85	96.59	97.58				95.73	96.9	96.82	97.28				96.29	96.76	97.27	97.41
			92.32	94.65	94.44	94.45				92.51	94.25	96.85	96.44				94.94	96.75	95.87	97.18				95.2	96.75	96.68	97.38				96.21	96.93	97.24	97.67
			90.9	94.28	89.8	96.76				89.67	96.46	96.37	97.01				95.05	96.07	96.99	97.61				95.84	96.01	97.19	97.72				95.25	96.97	97.56	97.64
			90.52	93.64	94.05	94.18				95.11	95.66	95.08	96.31				94.64	96.88	96.86	97.2				94.5	95.53	97.22	97.54				95.81	96.7	97.55	97.71
			91.07	93.1	95.22	95.99				93.09	95.9	96.76	96.9				95.36	96.57	96.45	97.46				94.97	96.79	96.5	97.41				95.7	95.84	97.39	97.61
			87.02	93.77	94.76	95.73				94.63	94.67	96.65	97.05				95.73	96.55	96.29	97.32				95.93	96.85	97.04	97.6				94.7	97.02	97.52	97.43
			91.62	95.17	95.16	96.92				94.86	95.5	96.28	97.32				94.18	96.03	96.61	97				95.87	95.91	96.68	97.55				94.77	96.5	96.67	97.47
			89.64	94.79	96.42	96				94.3	96.34	96.16	97.3				94.8	96.73	96.74	97.11				95.37	96.63	97.19	97.76				95.61	96.88	97.52	97.82
			90.9	95.02	94.26	90.84				94.31	94.44	96.69	96.01				94.77	96.36	96.66	97.4				96.17	96.58	96.83	97.48				95.52	96.86	97.39	97.58
			89.11	94.35	93.06	96.63				94.86	95.91	96.57	96.85				95.1	96.73	97.02	97.19				94.88	96.77	97.15	97.33				96.32	96.98	97.59	97.68
			93.19	85.3	92.81	93.78				94.68	93.62	96.34	97.1				95.64	96.46	96.7	97.16				95.15	96.62	96.99	97.48				93.92	96.73	96.95	97.67
			92.58	93	95.24	95.43				94.07	96.01	96.67	96.99				95.86	96.25	96.05	97.13				94.72	96.06	97.08	97.64				94.67	97.03	97.29	97.71
			88.82	94.52	94.87	96.15				94.79	96.46	96.05	96.33				95.42	96.89	96.31	97.29				95.84	96.4	97.22	97.44				95.99	97.1	97.02	97.48
			94.28	92.97	95.2	95.17				94.65	94.64	96.64	97.19				94.58	96.63	96.96	97.22				95.32	96.3	96.63	97.66				95.13	96.95	97.33	97.59
			90.47	92.97	90.34	90.87				93.23	95.13	96.81	96.7				93.95	95.73	96.67	97.43				95.68	96.49	97.27	97.19				96.36	96.59	97.31	97.49
			85.01	95.09	92.09	94.82				93.83	93.24	95.25	97.25				94.79	96.51	96.09	97.23				95.6	96.37	96.94	97.39				96.03	97.2	97.25	97.35
			92.75	93.74	96.03	96.04				90.22	95.86	95.68	97.01				95.21	96.19	97.16	97.44				95.67	96.29	97.24	97.47				96.03	96.31	97.41	97.73
			93	88.2	94.9	94.29				91.74	95.46	95.73	97.16				93.68	96.26	96.54	96.96				95.59	96.92	97.21	97.61				95.67	96.9	97.41	97.63
			91.75	94.43	95.43	95.83				92.68	95.92	96.2	97.4				95.73	96.6	96.81	97.02				95.55	96.2	96.81	97.76				95.58	96.93	97.51	96.95
			91.62	92.72	96.05	92.92				94.21	95.39	96.25	95.88				95.29	94.65	96.58	97.43				95.13	96.7	97.31	97.36				96.27	96.69	97.17	97.63
			91.45	92.55	92.04	94.01				92.95	95.07	95.71	96.95				95.56	96.51	96.5	97.26				95.45	96.6	97.55	97.37				95.3	96.39	97.43	97.48
			92.01	93.77	93.25	93.86				92.99	95.47	95.9	97.44				95.56	96.29	96.62	97.24				95.33	95.77	97.4	97.11				95.37	96.79	97.11	97.08
			89.72	93.17	93.87	95.86				94.47	96.51	96.69	97.35				95.67	97.2	96.66	97.63				95.67	96.07	97.35	97.39				95.8	96.71	97.29	97.77
			84.46	90.55	95.23	94.68				91.17	94.93	96.5	96.47				95.45	96.11	96.63	97.25				94.91	96.14	96.97	97.35				96.25	96.74	97.49	97.69
			86.79	94.11	90.5	94.56				90.53	93.03	96	97.27				94.22	95.9	96.47	97.39				95	96.74	97.37	97.42				96.18	97.02	97.19	97.74
			91.16	93.91	92.61	95.23				93.99	91.48	96.36	96.27				95.08	95.25	96.92	97.48				95.51	96.75	96.82	97.73				96.04	96.98	97.42	97.65
			92.81	94.06	95.24	91.85				91.92	95.5	96.14	97.13				94.41	95.69	96.35	96.87				95.73	96.97	97.33	97.59				96.17	96.73	97.43	97.44
			92.47	90.44	96.01	94.42				94.62	96.18	97.03	97.5				95.25	96.44	96.35	97.51				94.97	95.84	97.21	97.28				96.25	96.6	97.4	97.73
			91.07	92.4	95.65	96				93.02	95.65	96.2	96.84				95.55	95	97.17	97.61				96.02	96.85	96.99	97.47				96.31	96.64	97.26	97.38
			90.9	90.17	95.08	92.52				94.41	95.64	95.93	97.39				94.01	96.46	96.07	96.97				95.76	96.59	97.39	97.59				96.12	97	97.36	97.44
			91.81	92.12	94.59	96.05				94.59	96.35	95.82	95.75				95.05	96.81	96.67	97.58				96.11	96.59	97.1	97.71				95.96	96.84	97.26	97.64
			88.47	92.56	92.59	94.31				92.97	94.99	95.99	97.08				94.98	95.77	97.14	97.22				95.89	96.84	96.89	97.46				96.05	97.08	97.33	97.48
			92.51	94.21	94.71	94.25				92.12	95.85	96.29	97.02				94.82	95.84	96.99	97.11				95.77	96.53	97.52	97.53				95.5	96.42	97.37	97.39
			91.65	91.05	92.21	95.9				95.19	95.98	96.37	96.81				93.25	96.29	96.78	97.28				95.62	96.36	96.91	97.47				95.5	96.59	97.73	97.59
			89	93.49	93.71	94.6				93.56	96.08	95.45	96.8				95.2	96.07	96.77	97.31				95.74	96.93	97.33	97.47				96.02	97.2	97.52	97.56
			87.64	92.24	93.73	96				92.63	96.11	96.14	95.13				95.51	96.23	96.99	97.3				95.84	96.65	96.99	97.49				96.1	96.86	97.35	97.56
			86.52	94.19	92.51	95.03				94.58	96	93.36	97				95.6	96.11	97.12	97.56				94.54	96.25	97.1	97.64				95.55	96.85	97.36	97.63
			92.32	91.02	92.95	96.44				93.71	95.06	96.26	97.48				95.31	95.95	97.08	97.33				94.39	95.23	96.87	97.5				96.16	96.82	97.11	97.45
			90.9	93.22	94.54	94.63				94.51	94.45	96.98	96.6				95.02	96.67	96.55	97.41				95.97	96.09	96.84	97.58				96.39	97	97.52	97.59
			93.68	94.03	96.2	96.41				94.51	95.74	95.3	97.19				95.39	96.03	96.86	96.81				94.55	97.1	97	97.39				95.84	96.72	97.44	97.62
			88.28	93.98	92.76	89.36				87.6	95.4	95.7	96.58				94.19	97.12	97.33	97.3				94.38	95.36	97.18	97.46				95.25	95.79	97.04	97.69
			91.1	91.16	96.35	95.8				93.68	95.66	96.03	97.14				94.89	96.75	97.23	96.86				96.35	96.5	97.19	97.83				95.98	96.43	97.51	97.67
			87.18	90.92	93.82	94.68				94.78	96.1	96.72	97.27				95.04	96.65	97.13	97.08				95.75	96.68	96.89	97.65				95.78	96.95	97.34	97.49
			92.37	93.69	93.17	94.6				93.64	95.86	95.44	97.1				92.09	95.81	96.67	96.34				93.82	96.89	96.8	97.7				96.09	96.91	96.77	97.49
			90.16	92.38	95.27	93.89				94.82	95.99	96.68	97.17				95.49	95.55	96.91	97.43				96.04	96.42	97.16	97.45				96.1	96.77	97.43	97.6
			87.93	91.23	95.41	95.65				93.93	94.73	94.97	97.28				94.35	96.13	97.27	97.27				95.71	95.95	97.16	97.66				95.74	96.33	97.23	97.5
			92.12	91.99	95.7	93.98				90.09	96.09	96.41	96.54				94	95.47	97.1	97.38				95.19	96.38	97.06	97.63				96.32	96.83	97.27	97.39
			88.24	95.51	95.23	96.29				94.48	95.03	95.93	96.88				94.99	95.6	96.56	97.38				95.07	96.84	97.06	97.21				95.64	96.62	97.15	97.57
			89.92	91.92	90.07	96.07				95.36	96.17	95.2	96.7				95.69	95.84	96.63	96.86				95.15	96.69	97.49	97.44				96.32	96.57	97.24	97.68
			92.72	90.02	92.66	95.39				94.54	92.5	95.54	96.49				94.39	96.5	97.15	97.43				95.99	95.92	97.19	97.54				95.86	96.83	97.5	97.38
			89.74	94.04	92.67	84.46				93.47	96.08	96.39	97.12				94.7	96.38	96.45	97.61				96.09	96.99	96.89	97.33				96.06	96.99	97.54	97.59
			94.67	95.07	94.75	93.95				89.99	93.52	96.63	96.53				94.72	96.27	97.09	96.99				95.8	96.3	97.11	97.7				96.12	97.05	97.34	97.5
			90.73	93.7	95.46	92.58				94.06	96.1	96.36	97.32				94.32	96.79	97.2	96.98				95.92	96.91	96.46	97.64				96.05	96.96	97.3	97.34
			92.66	91.36	95.16	95.08				91.15	95.97	95.97	97.26				94.53	96.84	96.45	96.75				95.95	96.52	97.31	97.18				95.84	96.73	97.61	97.53
			90.71	91.34	95.77	95.82				93.62	95.77	96.94	96.97				95.34	96.58	96.61	97.32				95.81	96.48	97.43	97.2				96.05	96.88	97.52	97.62
			84.2	93.18	92.21	92.76				92.68	96.11	96.34	97.02				95.35	95.54	97.04	97.23				95.64	96.44	96.92	97.5				95.75	96.82	97.04	97.41
			90.59	90.53	94.28	94.6				94.4	95.39	96.88	97.16				95.58	94.82	96.61	97.4				93.53	96.4	97.25	97.63				95.7	96.95	97.05	97.7
			83.8	90.16	95.21	95.9				94.41	95.04	95.71	96.93				95.53	96.13	96.77	97.41				95.7	96	97.21	97.47				95.86	96.99	97.2	97.65
			82.84	94.73	93.05	95.29				92.18	94.2	96.16	96.6				94.05	95.81	96.87	97.05				95.9	96.62	97.53	97.62				96.12	96.31	97.18	97.63
			72.25	92.92	92.9	95.9				89.47	95.11	95.96	96.67				95.74	96.43	96.51	97.29				96.04	95.76	97.04	97.61				96.3	96.18	97.17	97.62
			83.05	90.54	95.33	94.94				94.79	95.78	96.88	97.17				94.82	95.6	96.89	97.25				95.68	97.05	97.18	97.69				95.94	96.85	97.13	97.44
			88.53	92.68	96.39	95.8				93.8	96.46	96.31	96.09				95.5	95.58	96.5	97.37				95	96.97	97.31	97.53				95.83	96.88	97.41	97.73
			92.08	94.79	93.86	96.15				87.8	95.89	96.93	96.55				95.01	96.66	97.4	97.23				93.88	96.72	97.4	97.59				95.85	96.86	97.35	97.39
			93.62	94.03	94.26	94.54				93.46	95.2	96.67	97.01				95.42	96.18	97.15	97.66				95.37	95.8	97	97.5				96.28	97.11	97.47	97.56
			93.88	93.85	91.33	94.89				95.13	96.59	96.16	96.94				95.22	96.88	96.77	97.49				95.36	96.37	97.19	97.77				96.19	97.06	97.63	97.62
			93.84	94.83	94.92	94.61				94.81	95.76	95.26	97.28				95.77	96.33	95.57	96.98				95.58	97	97.06	97.47				94.42	96.53	97.46	97.56
			87.61	86.51	95.25	95.41				94.69	96.09	95.79	97.17				94.35	96.47	97.06	97.23				95.38	97.06	96.68	97.69				95.4	96.63	97.57	97.44
			94.11	91.59	95.3	92.55				93.43	95.24	96.37	96.84				95.57	95.82	97.32	97.36				95.04	96.6	97.12	97.16				95.78	97.06	97.22	97.55
			92.74	94.62	94.12	94.78				93.69	94.95	96.4	97				95.04	96.49	96.83	97.48				96.07	96.1	97.36	97.34				96.26	96.67	97.17	97.65
			88.88	95.47	94.34	94.08				94.6	94.6	96.52	96.7				95.83	94.97	96.79	96.92				95.8	96.73	96.76	97.38				95.98	97.17	97.36	97.56
			93	93.9	96.5	95.65				91.61	92.53	95.56	96.83				95.21	96.32	96.68	96.76				95.86	96.8	97.01	97.57				96.25	97.03	97.56	97.6
			92.7	93.88	93.51	94.68				94.05	95.36	95.59	96.84				93.98	96.83	97	97.26				95.63	96.57	97.21	97.64				95.34	96.7	97.63	97.58
			94.23	94.42	94.02	96.36				94.26	95.38	96.01	96.13				95.46	95.52	97.38	97.38				95.02	96.48	97.25	97.7				95.11	96.86	97.52	97.5
			87.58	91.14	94.64	95.69				95.23	95.12	96.3	97.41				94.76	96.43	97.32	97.33				94.81	95.68	97.22	97.51				95.88	96.92	97.03	97.19
			90.24	89.51	94.39	94.39				94.5	95.49	96.02	97.26				93.47	96.32	97.14	97.4				95.1	96.8	97.17	97.48				96.24	96.74	97.27	97.71
			91.86	94.81	95.02	95.25				94.92	95.23	96.32	96.51				95.81	96.57	96.7	97.03				95.5	97.09	96.88	97.69				95.97	96.46	97.36	97.56
			93.53	93.3	93.38	96.26				94.46	94.49	95.46	96.6				95.36	95.05	96.72	97.54				95.65	96.92	97.04	97.33				95.85	96.69	97.03	97.36
			93.34	95.49	94.99	92.37				94.64	95.86	97.05	97.24				94.88	96.21	97.2	97.41				96.26	97.06	96.81	97.37				95.11	96.91	96.97	97.72
			91.65	94.01	93.74	94.9				93.64	96.27	96.08	96.8				95.7	96.59	96.45	97.38				95.48	96.36	96.95	97.22				95.21	96.51	97.29	97.58
			85.61	94.52	94.9	94.17				95.1	96.15	96.1	97.03				95.68	95.7	96.35	97.48				96.12	96.54	97.46	97.49				94.15	97.14	97.42	97.74
			93.74	95.59	95.51	96.65				94.97	95.89	96.07	96.36				94.98	95.42	96.97	97.37				95.58	96.59	97.37	97.64				94.74	96.78	97.34	97.85
			92.5	93.14	95.55	96.34				94.89	93.66	95.98	97.07				94.99	95.82	96.99	97.35				95.52	96.84	97.25	97.37				95.3	96.2	97.38	97.79
			89.22	93.21	94.14	94.69				95.29	95.91	96.71	97.3				93.42	96.18	96.39	96.61				95.36	97.15	97.5	97.66				96	96.87	97.25	97.52
			87.98	94	90.1	95.52				95.01	96.15	96.22	97.04				92.33	96.39	96.83	97.17				95.33	96.88	96.81	97.73				95.54	96.84	97.31	97.69
			94.61	88.79	95.75	94.82				94.47	95.41	96.84	97.11				95.19	94.74	97.46	97.13				95.2	96.21	97.11	97.36				96.3	96.82	97.26	97.38
			92.81	93.33	94.28	95.81				94.07	95.72	96.43	97.12				95.28	96.56	96.83	97.56				96.19	96.12	96.95	97.28				95.93	96.73	97.46	97.46
			89.94	93.93	92.1	95.46				93.97	95.69	96.62	97.55				95.18	96.18	97.29	97.14				95.62	96.11	97.05	97.67				96.15	96.62	97.29	97.11
			89.26	93.76	95.4	95.96				92.83	95.39	96.44	97.23				95.34	96.71	96.91	96.54				94.8	96.58	96.76	97.37				96.02	96.62	97.36	97.57
			94.14	92.86	94.01	94.47				93.81	95.92	96.29	97.13				95.92	96.24	96.7	97.4				95.54	96.49	97.09	97.55				95.94	96.99	97.19	97.37
			82.19	92.14	89.17	95.96				93.3	95.8	96.42	96.57				94.25	96.72	96.87	97.09				95.43	96.06	97.06	97.89				95.69	96.22	97.54	97.52
			90.83	95.19	92.88	94.99				94.94	95.83	96.09	96.69				94.48	94.79	96.87	97.59				95.07	96.75	97.02	97.38				95.87	96.55	97.25	97.72
			90.38	91.48	93.89	96.35				94.42	94.65	95.45	96.78				95.3	95.28	96.71	97.59				95.43	96.67	97.4	97.64				96.24	96.96	97.45	97.55
			92.49	93.5	93.72	96.07				94.18	93.55	96.84	96.96				94.62	96.85	96.19	96.99				95.24	96.32	97.23	97.28				95.61	97.09	97.47	97.61
			90.25	92.92	94.84	96.77				92.96	94.8	96.07	96.29				95.35	96.39	96.91	97.51				95.28	96.78	97.32	97.05				95	96.95	97.26	97.71
			89.26	92.55	93.59	94.27				93.14	95.91	96.69	97.33				95.14	94.86	96.91	97.15				93.98	96.88	97.1	97.51				96.14	97.15	97.4	96.84
			91.03	90.17	94.76	95.93				93.89	95.17	96.25	97.08				93.4	95.92	96.91	97.18				95.72	96.94	97.27	97.75				96.33	96.45	97.42	97.26
			80.17	95.84	94.84	95.59				94.94	94.4	95.31	96.35				95.51	96.09	96.7	97.33				94.21	96.56	97.02	97				95.8	96.61	97.18	97.54
			90.09	91.72	95.54	96.56				94.6	95.3	95.88	96.72				93.54	96.17	97.23	97.04				95.72	96.77	97.27	97.62				95.8	96.79	97.24	97.46
			85.52	92.94	94.38	94.94				93.2	96.27	95.99	97.26				94.56	96.44	96.82	97.68				94.72	96.65	96.81	97.45				96.07	96.84	97.4	97.54
			77.68	90.6	94.03	92.28				91.43	96.17	96.47	97.23				95.79	96.56	96.85	97.49				95.63	96.94	97.1	97.49				96.39	96.45	97.22	97.68
			90.58	94.25	95.95	95.34				94.02	96.22	96.83	97.11				95.61	94.35	96.51	97.01				95.42	96.51	97.2	97.59				96.05	97.13	97.12	97.67
			92.31	88.67	91.05	94.61				93.92	95.75	96.04	97.12				95.45	96.68	97.24	97.65				95.76	96.99	97.05	97.56				96.16	96.49	97.52	97.69
			89.73	95.28	95.77	94.88				91.72	95.75	96.04	97.2				94.95	95.82	96.95	97.15				95.99	93.98	97.29	97.48				95.55	97	97.51	97.46
			93.14	91.75	96.26	94.66				95.01	96.24	95.52	97.45				95.55	95.86	96.37	97.23				95.05	96.83	97	97.58				95.66	96.94	97.18	97.8
			87.73	92.32	93.4	95.24				92.72	95.76	96.92	97.23				94.81	96.61	96.53	97.23				95.06	96.48	97.04	97.53				96.31	96.71	97.08	97.68
			91.14	93.87	92.39	94.69				93.78	96.17	96.43	97.31				95.07	96.19	97.04	97.54				95.76	96.47	97.2	97.27				94.88	96.56	97.21	97.62
			93.39	93.47	95.98	95.5				93.9	95.48	96.39	97.13				94.51	96.37	96.27	97.52				96.2	96.58	97.29	97.13				96.05	96.84	97.31	97.68
			91.46	93.47	96.26	95.69				92.72	96.14	96.16	97.16				94.82	96.09	97	97.56				93.62	96.45	97.29	97.17				96	96.79	97.6	97.87
			92.91	92.51	93.82	96.39				92.56	95.22	96.66	96.77				92.42	94.2	96.74	97.25				95.78	96.83	97.22	97.34				95.4	96.47	97.21	97.66
			85.26	95.19	93.52	94.54				94.87	95.87	96.67	97.33				94.12	96.8	96.99	96.9				94.91	96.48	97.2	97.54				96.1	96.9	97.24	97.49
			86.7	92.98	94.97	93.66				93.55	95.4	96.43	97.02				95.5	95.84	96.97	97.4				95.7	97.05	97.13	97.17				96.08	96.34	97.32	97.7
			92.83	91.53	95.08	96.9				94.28	94.42	96.06	97.11				94.17	96.46	97.06	97.18				96.24	96.4	97.07	97.11				96.12	96.36	97.22	97.74
			90.9	92.91	94.19	95.63				94.06	95.7	96.57	96.59				92.93	96.36	97.27	97.41				95.42	96.72	97.08	97.15				95.82	96.68	97.29	97.77
			93.87	93.31	96.19	94.26				95.6	95.73	96.57	97.22				94.51	96.01	96.62	97.27				95.44	96.56	96.47	97.54				95.86	96.94	97.26	97.53
			89.61	94.48	95.2	94.64				93.67	96.56	96.8	96.59				94.34	96.09	96.28	97.29				94.76	96.67	97.01	97.6				95.95	96.67	97.29	97.66
			89.26	92.44	95.18	94.88				92.25	96.02	96.46	97.27				93.88	96.31	96.94	97.14				95.54	96.56	97.61	97.61				96.22	97.03	97.31	97.21
			91.05	90.75	94.8	92.11				93.46	94.3	96.87	96.21				94.67	96.04	97.1	96.77				94.47	96.33	96.53	97.44				95.81	96.9	97.22	97.69
			94.82	90.89	94.49	95.6				93.93	96.43	96.61	97.1				95.2	95.66	96.44	97.48				95.16	96.11	97.22	97.59				96.25	96.81	97.28	97.56
			91.12	94.22	96.18	94.01				92.46	94.89	96.38	97.34				93.34	96.82	96.51	97.6				95.35	96.47	97.02	97.62				96.3	96.68	97.31	97.58
			82.34	93.55	91.23	96.09				94.7	94.82	96.89	96.76				95.13	96.12	96.92	97.24				96.24	96.8	97.02	97.61				94.2	97.08	97.25	97.57
			94.18	95.13	91.17	94.85				92.44	93.14	96.2	97.54				93.85	96.21	97.14	97.29				95.81	95.36	97.17	97.5				96.39	97.13	97.34	97.57
			91.03	91.01	92.89	94.19				95.56	96.02	96.65	96.98				95.54	96.25	97.14	97.22				95.94	96.8	97.09	97.45				95.48	96.93	97.53	97.41
			93.77	90.36	95.49	94.61				94.65	95.82	96.63	96.95				94.63	96.48	96.95	96.98				96	96.59	97.14	97.53				95.91	96.95	97.02	97.57
			85.82	94.32	94.77	93.63				91.89	95.84	95.75	96.7				95.22	96.39	96.71	97.67				96.15	96.66	97.26	97.32				96.27	96.24	97.59	97.48
			87.94	93.56	88.14	94.39				92.07	95.58	95.51	96.97				92.48	96.48	96.79	97.7				95.38	96.6	97.4	97.13				94.46	96.85	97.1	97.77
			92.01	95.07	95.54	94.68				95.35	95.13	97.09	96.89				95.1	95.43	97.13	97.33				95.33	95.93	96.44	97.61				95.74	96.95	97.54	97.64
			92.36	93.25	94.78	95.45				91.8	96.01	96.64	96.95				95.38	96.47	96.79	97.32				93.83	96.47	96.76	97.36				95.56	96.94	97.48	97.27
			92.19	94.82	94.27	94.34				94.84	94.89	96.39	96.78				95.59	95.5	97.26	97.36				95.98	96.44	97.01	97.52				95.67	96.85	97.21	97.54
			91.66	92.82	95.49	94.72				93.43	95.86	96.81	96.82				95.32	95.84	96.53	97.03				95.06	96.62	97.03	97.65				96.33	97.21	97.39	97.55
			89.5	91.71	94.02	93.16				94.91	93.9	96.81	97.31				93.31	94.82	97.36	97.7				95.8	95.79	97.11	97.51				95.6	95.88	97.28	97.49
			92.15	95.11	95.59	95.41				95.07	96.18	96.78	97.03				95.41	96.99	96.8	97.38				95.24	96.79	97.17	96.94				95.57	97.15	97.33	97.55
			88.2	91.76	92.6	96				94.82	95.87	96.53	96.45				95.38	95.22	96.96	97.56				94.6	96.24	97.06	97.36				96.06	96.57	97.13	97.52
			92.23	93.92	93.86	95.6				94.59	95.15	96.94	96.93				95.48	96.56	96.32	97.39				94.59	96.84	97.04	97.47				94.66	97.14	97.62	97.53
			92.45	92.56	95.01	95.05				94.16	95.47	96.69	97.29				94.35	96.1	96.54	97.04				94.99	96.88	97.15	97.56				96.09	97.05	97.29	97.52
			92.05	93.65	95.1	95.72				95.26	95.73	96.74	96.58				95.18	96.23	96.78	97.32				96.09	96.75	96.85	97.63				95.54	96.51	97.5	97.45
			92.75	93.08	90.47	95.46				94.74	96.08	96.03	96.75				94.03	96.33	96.43	97				95.06	96.75	97.44	97.75				95.48	97.14	97.4	97.44
			91.44	90.02	91.46	93.81				90.53	95.55	96.14	96.85				95.72	95.93	97.42	97.46				95.67	96.73	97.28	97.49				96.35	96.84	97.55	97.48
			86.85	92.66	96.01	95.43				94.24	95.82	96.16	97.06				95.12	96.75	96.59	97.29				94.93	95.55	97.48	97.66				95.88	96.91	96.96	97.54
			90.91	94.05	95.55	96.08				90.82	94.36	96.93	97.12				95.32	96.41	97.15	97.52				95.69	96.34	97.15	97.55				96.29	96.93	97.61	97.64
			91.02	94.28	92.21	93.53				93.79	95.51	96.5	96.94				94.67	95.76	96.85	96.32				95.2	96.33	96.93	97.35				95.96	96.62	97.62	97.71
			93.02	93.72	95.48	96.24				92.59	96.16	96.87	97.24				95.85	95.57	96.58	97.19				95.77	96.34	96.83	97.55				95.05	97.01	97.06	97.53
			90.98	94.5	95.18	92.92				93	96.07	95.49	97.12				95.53	96.08	96.74	97.47				94.79	96.82	96.92	97.54				95.2	96.95	97.09	97.56
			90.61	87.64	94.32	94.45				90.98	95.71	96.55	96.31				95.23	95.63	96.32	97.47				95.91	96.4	97.39	97.57				95.79	97.1	97.49	97.59
			87.01	95.36	96.03	95.65				95.02	96.45	96.41	97.19				95.07	96.8	97.15	97.21				95.44	96.4	97.15	97.53				94.86	96.87	97.22	97.86
			92.17	94.63	93.8	91.08				94.02	94.8	96.5	96.69				95.52	96.66	97.11	96.53				94.35	96.66	96.41	97.5				95.71	96.88	96.9	97.82
			87.97	91.09	94.07	95.58				91.8	95.92	96.59	96.41				95.28	95.09	96.98	97.31				95.95	96.13	97.04	97.46				95.66	96.67	97.19	97.69
			90.69	90.44	95.62	94.84				90.62	95.6	95.53	97.08				94.8	96.17	96.93	97.17				96.02	96.14	97.33	97.41				95.01	96.51	97.17	97.61
			91.96	93.15	96.1	95.6				93.27	94.49	95.43	96.63				93.08	96.53	96.64	97.38				95.42	96.43	97	97.23				95.99	96.88	96.85	97.71
			93.63	91.83	95.99	95.4				92.77	96.06	95.78	96.23				94.97	96.4	96.71	97.5				96.02	96.67	97.26	97.56				95.27	96.57	97.23	97.83
			90.4	89.93	93.28	95.38				93.05	94.67	96.21	97.22				95.62	96.35	96.32	97.26				95.75	96.51	97.23	97.45				95.61	96.81	97.07	97.56
			90.84	94.49	96.05	96.12				93.47	95.72	96.36	97.36				93.56	96.12	96.97	97.51				95.1	95.93	97.04	97.57				95.65	96.54	97.2	97.57
			91.79	94.49	93.83	92.89				93.95	93.75	96.34	97				95.76	95.34	97.12	97.69				95.97	96.47	97.25	97.69				96.14	96.79	97.51	97.61
			85.77	92.43	95.38	95.32				94.14	95.62	96.58	97.09				95.43	96.05	96.59	97.23				95.45	96.41	96.71	97.62				95.66	96.73	97.36	97.67
			89.45	91.91	94.82	91.7				94.35	95.4	96.71	96.92				95.4	96.21	96.98	97.57				94.6	96.68	97.21	97.22				96.07	96.98	97.19	97.4
			90.58	86.27	96.08	95.9				94.63	95.45	95.03	96.73				94.14	96.98	96.7	97.03				94.45	96.57	97.14	97.65				96.06	96.11	96.84	97.6
			93.14	93.38	92.95	94.63				91.91	95.98	97.13	96.76				94.16	96.57	97.16	97.47				95.67	96.91	97.29	97.63				96.21	96.7	97.56	97.49
			88.55	86.47	95.05	94.13				94.91	94.8	95.25	97.25				95.81	95.49	97.15	96.91				94.68	96.88	96.8	97.24				96.4	96.82	97.4	97.72
			83.67	94.6	95.97	95.28				93.89	95.7	96.76	96.31				92.32	95.14	96.35	97.47				95.86	97.07	96.67	97.43				96.21	96.78	97.55	97.44
			91.57	94.03	93.55	93.13				93.09	95.72	96.56	97.1				95.12	96.36	96.89	97.18				95.94	96.72	97.65	97.57				96.29	96.84	97.52	97.53
			87.42	89.41	94.28	95.93				91.4	95.45	95.18	96.32				93.85	96.29	96.4	97.48				95.91	96.47	96.98	97.36				96.02	96.46	97.29	97.79
			85.85	87.69	94.75	93.17				93.89	95.7	96.39	96.38				95.18	96.17	97.5	97.2				95.07	96.45	97.18	97.59				96.22	96.83	97.24	97.37
			84.31	94.4	94.6	96.59				90.88	95.51	96.24	96.69				95.53	96.69	97.01	96.85				96.18	96.62	97.2	97.27				95.91	97.14	97.43	97.47
			88.81	94.16	92.96	96.56				92.79	95.49	96.16	96.45				95.6	96.5	96.57	97.51				95.09	95.41	97.13	97.65				95.3	96.71	97.38	97.41
			92.85	93.62	95.55	93.54				94.52	94.98	96.5	97.17				95.19	95.72	95.5	97.2				95.75	96.71	96.83	97.45				95.88	97.19	97.17	97.43
			93.45	93.71	91.56	95.72				94.01	96.57	97.04	96.94				95.42	96.09	96.49	97.62				96.2	96.65	96.64	97.52				96.28	97.03	97.41	97.37
			90.14	95.33	94.4	94.64				93.68	94.83	95.82	97.11				93.12	96.89	97.03	97.47				95.69	96.8	96.81	97.41				96.02	96.81	96.98	97.62
			91.02	92.79	95.55	92.63				94.27	96.13	96.78	97.02				94.82	95.91	97.15	97.25				95.59	96.94	97.29	97.67				95.81	96.73	97.5	97.66
			91.13	93.74	95.7	95.73				91.53	93.91	95.68	97.5				94.66	96.6	96.53	97.37				94.91	96.95	97.1	96.75				95.75	96.43	97.24	97.67
			92.05	90.93	94.37	95.07				88.26	94.32	96.75	96.69				94.8	96.22	97.14	97.12				95.43	96.89	97	97.68				95.21	96.83	97.25	97.67
			91.65	91.71	95.13	96.34				94.56	95.88	96.01	97.29				95.46	96.92	96.28	97				95.58	96.73	96.89	96.97				96.1	97	97.56	97.25
			93.85	94.51	94.91	96.21				93.24	92.52	96.77	97.31				95.29	95.99	97.23	97.19				95.34	96.49	97.28	97.79				95.26	96.73	97.54	97.5
			88.3	93.15	96.39	93.62				95.19	95.89	96.87	97.08				95.21	96.78	97.09	97.61				94.26	96.38	97.47	97.69				95.91	96.83	97.34	97.8
			94.03	92.52	94.6	92.16				94.5	93.71	95.27	96.87				95.36	96	96.67	96.85				96.08	96.65	96.33	97.46				95.6	96.43	97.34	97.43
			92.05	94.5	94.85	94.53				90.85	95.37	96.85	97.09				95.28	95.07	97	97.36				95.45	97.07	97.29	97.45				95.87	96.8	97.02	97.78
			90.65	94.71	94.46	94.41				92.08	96.21	96.7	96.98				94.54	95.39	97.23	97.53				95.54	96.87	97.2	97.51				96.31	95.98	97.46	97.71
			94.08	94.21	95.89	93.25				94.58	94.59	96.69	97.1				95.59	95.51	97.13	96.99				94.29	96.91	97.11	97.54				95.86	96.54	97.23	97.77
			91.64	93.66	93.95	95.91				94.92	95.76	95.96	96.88				95.72	96.24	97.18	97.43				95.18	96.66	97.3	97.55				96.09	96.54	97.35	97.08
			92.94	92.11	95.49	95.04				94.08	94.99	96.14	97.42				94.33	95.5	96.38	97.37				95.99	96.94	96.99	97.38				95.1	96.89	96.86	97.54
			92.36	94.18	93.89	95.52				93.88	95.07	94.68	97.35				94.28	96.46	96.52	97.15				95.95	96.07	97.3	97.46				95.5	96.15	97.53	97.37
			92.25	90.89	95.45	95.73				92.24	91.94	96.24	97.33				94.53	96.24	96.77	96.7				95.45	96.32	96.63	97.5				96.1	96.81	97.3	97.64
			91.9	95.41	96.11	96.15				92.01	96.29	96.66	96.83				94.32	95.29	96.45	97.34				94.43	96.55	96.73	97.03				95.33	96.77	97.15	97.39
			85.97	93.92	91.01	94.57				90.24	94.46	96.86	96.65				94.09	95.34	96.99	97.54				95.62	96.54	96.9	97.49				96.02	96.96	97.56	97.57
			92.57	93.9	95.33	95.01				94.49	95.07	96.83	96.87				95.43	96.74	97.06	96.8				95.68	96.59	97.17	97.25				95.53	96.45	97.4	97.67
			90.85	92.51	92.53	95.57				94.78	95.3	96.14	96.84				93.96	96.38	97.01	97.29				95.64	96.25	97.23	97.43				96.03	96.58	97.38	97.58
			90.28	92.87	95.52	96.08				94.78	96.55	96.24	97				95.4	96.06	96.57	97				95.73	96.82	96.75	97.47				96.13	96.96	97.21	97.66
			67.26	93.59	93.03	95.71				93.12	95.82	96.86	97.14				94.99	96.12	96.87	97.08				96.23	96.96	97.09	97.52				95.81	96.99	97.4	97.73
			91.08	94.11	95.46	95.71				95.25	94.96	96.62	96.83				94.86	96.72	96.79	97.47				95.28	96.46	96.92	97.4				95.86	97.06	97.06	97.61
			93.43	94.73	94.7	94.56				94.25	95.54	96.16	96.27				95.33	96.73	96.9	97.57				94.88	96.84	97.01	97.64				95.87	97.01	96.57	97.75
			94.23	88.78	95.03	94.07				94.3	95.67	95.61	96.15				95.35	96.06	96.59	96.99				95.57	96.61	97.2	97.76				96.4	96.59	97.16	97.63
			92.36	93.88	95.62	95.58				94.12	94.38	97	97.61				95.24	95.75	97.14	97.46				95.73	96.27	97.23	97.66				95.76	97.13	97.44	97.54
			92.43	95.13	95.19	94.27				92.9	94.52	96.37	97.3				95.06	96.1	96.61	97.52				95.87	96.48	97.48	97.49				95.74	96.89	97.16	97.64
			93.39	94.74	96.26	95.34				89.87	93.63	96.37	97.04				95.36	95.4	97.17	97.32				95.6	96.64	97.37	97.64				96.09	97.18	97.21	97.41
			90.09	91.22	95.11	96.35				93.79	94.21	96.27	96.7				94.57	96.2	97.07	96.88				95.33	96.93	97.31	97.38				95.63	96.99	97.25	97.76
			89.95	92.36	95.38	93.63				94.51	94.84	96.51	96.54				94.72	95.8	96.08	97.36				94.32	95.59	97.23	97.51				95.91	96.33	97.42	97.73
			93.81	94.79	95.02	95.04				94.44	95.74	96.87	96.18				95.84	96.16	96.4	97				95.83	96.3	97.29	97.5				95.44	96.69	97.53	97.77
			93.26	95.32	94.43	82.29				93.47	96.25	96.17	96.92				94.97	95.88	97.05	96.98				95.91	96.53	96.53	97.58				96.09	96.75	97.32	97.66
			92.19	94.88	95.46	95.36				95.24	94.75	95.83	96.88				94.81	95.77	96.45	97.45				94.44	96.51	97.46	97.1				96.01	96.86	97.33	97.62
			86.88	93.88	94.41	93.15				94.85	96.5	95.89	96.85				95.37	95.83	96.76	97.3				94.95	96.88	96.95	96.42				95.76	97.09	97.62	97.55
			90.84	96.03	95.46	94.86				93.97	94.45	96.4	97.3				94.71	96.36	96.86	97.18				95.17	96.32	97.27	97.42				96.02	97.01	97.4	97.59
			90.03	93.72	95.6	96.18				92.87	94.86	95	97.49				95.06	97.12	96.79	97.32				95.66	96.53	96.78	97.39				95.62	96.5	97.04	97.59
			91.75	88.91	95.88	95.66				94.47	94.02	96.66	96.47				95.36	95.77	97.06	97.13				95.97	96.85	97.4	97.6				94.94	96.49	97.03	97.72
			90.72	92.91	91.24	94.83				93.65	95.74	96.33	96.3				95.6	95.76	96.98	97.55				94.87	96.64	97.18	97.49				95.95	96	97.4	97.62
			91.72	93.78	94.74	94				93.86	96.17	96.87	97.1				94.72	96.16	96.95	97.12				92.73	96.21	97.24	97.5				94.46	97.17	97.02	97.75
			92.65	89.54	94.57	94.88				93.89	94.65	96.3	97.29				93.73	96.74	96.95	97.44				95.16	96.46	97.25	97.35				96.02	96.57	97.43	97.58
			92.44	91.88	95.02	93.58				93.09	96.01	96.49	97.33				94.81	96.51	96.65	97.26				95.55	96.74	96.81	97.09				95.99	96.91	97.02	97.48
			89.8	91.67	92.62	94.16				94.75	96.38	96.23	97.39				94.84	95.58	96.93	97.52				94.9	96.54	96.95	97.44				95.73	96.87	97.72	97.48
			92.77	48.91	93.79	95.62				94.69	94.85	96.91	97.52				95.18	95.93	97.36	96.61				96.05	96.63	96.94	97.76				95.64	96.93	97.23	97.64
			91.92	92.94	95.33	93.98				93.22	94.89	95.71	97.1				94.25	96.45	96.91	97.65				94.96	96.69	97.35	97.48				96.03	96.93	97.48	97.53
			92.95	92.81	92.79	93.11				93.82	95.55	96.34	97.44				94.71	96.35	97.01	97.55				95.79	96.49	97.1	97.5				96.33	97.15	97.24	97.71
			91.26	93.72	94.38	95.86				94.22	95.33	95.04	96.69				95.75	96.9	97.04	97.2				95.46	96.21	96.96	97.37				96.38	96.86	96.74	97.66
			82.93	94.52	89.68	90.72				89.25	94.79	96.49	97.02				94.64	96.57	96.79	97.28				95.35	96.76	97.49	97.45				96.23	96.97	97.2	97.56
			91.14	94.19	91.19	95				94.34	95.27	96.8	97.3				95.08	96.6	96.73	97.21				96.02	96.05	97.4	97.52				95.4	96.9	97.35	97.63
			89.2	93.72	94.72	92.05				93.52	95.61	96.33	95.88				94.57	96.22	96.77	97.15				95.62	96.13	97.32	97.42				96.06	96.48	97.49	97.59
			91.93	95.17	95.16	96.18				94.58	93.66	96.88	97.09				93.94	96.25	97.09	97.68				95.87	96.53	97.2	97.54				96.2	97.2	97.25	97.63
			92.89	93.07	94.57	96.34				90.95	96.08	96.01	96.98				95.28	96.27	96.36	97.34				94.89	96.75	97.24	97.37				95.49	96.58	97.6	97.62
			90.84	91.57	93.66	95.62				93.27	95.76	96.26	97.25				94.95	95.86	96.86	97.43				94.77	97.2	97.36	97.51				95.31	96.87	97.49	97.67
			89.2	93.67	94.65	95.71				89.42	95.46	94.93	96.78				95.15	96.52	97.22	97.34				95.9	97.01	97	97.21				95.88	96.31	97.37	97.54
			90.76	92.92	92.4	95.2				95.19	95.08	96.2	96.78				94.06	95.73	96.16	97.49				94.27	96.16	96.9	97.27				96.28	96.93	97.34	97.52
			87.91	94.38	95.54	95.46				94.83	95.96	97.19	96.56				95.63	96.53	96.44	96.49				96.03	96.46	97.08	97.49				95.81	97.03	97.44	97.34
			93.57	93.76	91.47	95.01				94.79	96.41	96.55	97.34				95.82	95.49	96.39	97.23				95.58	96.53	97.34	97.72				96	96.5	97.05	97.62
			86.9	94.66	95	92.04				94.89	94.53	96.26	97.53				94.86	96.46	96.72	97.58				95.31	96.33	97.01	97.47				95.71	96.81	97.65	97.37
			86.28	92.16	95.85	95.13				94.84	95.56	96.57	96.49				95.1	96.36	96.55	97.42				95.51	96.84	96.98	97.5				96.33	97.1	97.3	97.52
			90.72	95.07	94.51	96.12				95.04	95.52	96.39	97.22				95.44	96.64	96.3	97.42				95.75	96.78	97.09	97.38				96.27	96.99	97.37	97.3
			91.99	92.23	92.84	96.28				94.61	95.23	96.97	97.44				95.48	96.66	97.05	97.14				94.69	96.61	97.07	97.53				95.03	96.9	97.41	97.47
			91.74	93.84	95.6	95.18				93.04	96.22	96.45	97.2				94.63	96.25	96.97	97.55				95.18	95.87	97.04	97.41				96.31	96.81	97	97.3
			93.75	93.3	94.95	94.86				91.08	94.89	96.76	97.3				94.67	96.52	96.9	97.24				95.66	96.21	97.42	97.66				95.97	96.76	97.48	97.61
			91.74	93.27	92.66	96.67				92.87	95.88	96.49	97.45				95.1	96.43	96.82	97.67				94.69	96.7	97.21	97.59				96	96.41	97.54	97.58
			92.22	93.71	95.76	87.48				95.02	95.03	96.75	96.33				95.55	95.27	96.13	97.51				95.69	96.99	97.33	97.54				96.01	96.94	97.06	97.54
			94.07	94.19	94.89	95.64				93.34	95.51	96.42	97.16				95.07	96.67	97.01	96.77				95.01	96.58	97.34	97.75				95.55	96.84	97.36	97.49
			93.07	88.84	95.16	93.3				93.73	94.66	96.21	97.33				95.65	95.66	97.27	97.54				94.94	96.87	97.23	97.18				96.3	96.73	97.1	97.28
			91.51	94.18	95.89	95.11				94.13	95.7	96.54	97.08				94.98	96.32	97.18	97.34				95.8	96.43	97.1	97.5				96.52	96.52	97.41	97.68
			82.96	91.42	93.17	95.49				93.33	94.46	95.76	97.17				94.84	96.42	96.56	97.55				96.09	95.6	97.27	97.47				96.08	96.73	97.27	97.71
			90.67	94.39	92.4	94.67				92.89	95.61	96.54	96.73				92.7	96.1	96.84	97.4				95.9	96.57	96.88	97.57				95.12	96.61	97.06	97.73
			93.62	94.46	95.48	96.03				95.04	95.58	95.99	97.2				94.97	96.26	97.16	96.94				94.72	96.68	97.28	97.76				95.49	97.23	97.44	97.69
			91.83	93.93	93.21	90.19				95.81	95.51	96.53	97.15				95.29	96.38	96.49	96.72				95.8	96.47	97.04	96.72				95.71	96.75	97.21	97.8
			87.38	94.47	94.26	95.55				94.91	93.89	96.34	97.03				95.51	96.53	96.48	97.22				95.45	96.99	97.12	97.31				95.22	96.95	97.59	97.44
			91.82	94.21	95.95	95.85				90.93	94.51	94.96	95.64				94.79	96.32	96.32	96.81				95.67	96.34	97.46	97.58				95.7	96.98	97.52	97.43
			88.52	92.68	94.94	94.8				93.99	96	96.15	97.17				94.46	96.58	96.4	97.05				95.75	96.67	97.39	97.53				95.76	95.7	97.43	97.66
			93.37	95.08	95.64	94.57				94.92	95.61	96.62	97.44				94.92	95.65	96.94	96.57				95.33	96.49	97.05	97.57				95.63	97.05	97.48	97.67
			90.21	93.23	96.29	94.5				94.41	96.21	96.5	96.8				95.28	96.58	96.41	97.18				95.09	97.01	96.35	97.46				96.54	96.52	97.5	97.14
			91.15	90.69	87.92	94.55				92.92	95.38	96.23	96.42				94.79	96.69	97.29	97.45				95.6	96.96	97.03	97.33				95.96	96.68	97.01	97.79
			78.84	91.56	95.89	95.52				92.14	93.71	95.39	96.99				92.56	96.38	95.93	97.32				95.83	95.67	97.14	97.49				95.45	96.77	97.37	97.66
			85.96	91.72	93.64	96.25				92.84	94.48	96.09	96.67				95.9	96.7	96.85	97.04				95.28	96.39	96.9	97.51				96.44	96.92	97.49	97.54
			71.78	92.1	95.73	96.12				92.53	95.03	95.55	97.34				93.29	96.12	96.07	97.45				96.15	96.82	97.31	97.62				96.28	97.04	97.38	97.55
			87.66	95.05	94.98	96.18				95.01	95.8	95.81	97.34				93.97	96.44	96.77	97.19				95.39	96.9	97.33	97.62				95.97	96.73	97.59	97.77
			67.85	95.28	91.92	95.29				93.74	96.09	96.08	96.38				94.5	96.62	97.26	97.32				96.03	96.44	96.8	97.01				96.52	97.02	97.52	97.25
			86.33	91.34	95.75	94.92				94.61	95.78	96.71	97.04				93.01	95.88	96.54	97.36				94.17	96.72	97.34	97.41				96.09	96.47	97.07	97.39
			91.81	93.75	94.58	87.37				93.86	95.06	96.82	97.12				95.13	96.68	96.88	97.28				95.14	96.75	97.12	97.66				95.17	96.94	97.64	97.01
			91.83	94.02	94.26	93.41				94.81	95.79	96.36	97.32				95.7	94.96	96.91	97.18				95.63	96.68	97.24	97.27				95.71	96.95	97.05	97.64
			87.16	92.51	92.44	94.32				95.5	95.78	94.32	96.91				95.33	95.38	97	97.57				96.05	96.82	96.87	97.29				96.02	96.95	97.5	97.79
			92.24	94.26	87.96	93.98				90.54	95.53	96.25	96.59				95.5	95.33	96.75	97.16				94.69	96.31	97.14	97.69				95.76	96.85	97.26	97.36
			87.08	94.22	95.31	95.86				94.99	95.97	96.22	97.02				94.31	94.82	96.2	96.97				94.74	96.78	97.49	97.73				95.99	97.12	97.38	97.65
			92.01	95.35	93.25	94.48				89.53	95.43	96.63	96.76				94.95	97.12	97.03	97.19				94.47	95.98	96.98	97.45				96.29	96.95	97.35	97.29
			84.01	93.62	95.52	94.56				93.73	95.42	96.95	96.78				95.63	96.26	96.55	97.33				95.26	95.84	96.83	97.83				96.31	97.03	97.17	97.71
			84.96	93.09	95.95	95.31				93.52	95.91	95.58	97				93.86	95.83	96.86	97.3				96.07	96.17	97.36	97.09				96.1	96.95	97.29	97.54
			93.9	91.88	95.32	92.78				93.73	95.04	96.75	96.61				95.64	95.76	97.09	97.2				94.98	96.43	97.21	97.71				95.23	96.59	97.56	97.67
			94.27	94.4	93.71	96.27				94.38	95.6	96.94	96.96				93.26	95.35	96.76	97.58				94.93	95.73	97.41	97.31				96.45	96.81	97.5	97.53
			82.87	94.83	95.64	94.33				94.18	94.02	96.5	97.07				92.99	95.98	96.65	96.79				95.38	96.58	97.37	97.47				96.02	96.62	97.22	97.66
			93.09	94.11	94.76	83.19				94.98	95.81	96.93	96.61				94.47	96.12	97.06	97.19				95.97	96.52	97.17	97.53				95.28	96.84	96.94	97.21
			90.16	91.58	93.99	95.06				94.07	95.64	96.4	96.75				95.15	96.23	96.9	96.94				95.42	97.01	96.87	97.64				96.31	96.86	97.54	97.54
			93.76	96.09	95.06	94.99				94.76	94.25	96.96	96.59				94.94	96.4	96.38	97.25				95.72	96.23	97.23	97.4				95.82	96.25	97.41	97.38
			89.77	94.44	95.12	95.6				93.43	95.47	95.37	97.43				94.91	96.1	96.92	97.51				95.96	96.4	96.48	97.66				95.37	96.45	97.47	97.48
			92.88	95.47	95.53	90.86				94.33	95.96	95.45	96.14				95.18	96.4	96.54	97.34				94.91	96.7	97.13	97.48				95.66	96.78	97.23	97.67
			93.63	92.03	96.39	94.79				94.36	96.56	95.45	97.05				95.05	96.54	97.1	96.94				95.82	96.95	97.35	97.16				95.86	97.01	97	97.33
			93.15	93	95.32	95.45				93.79	94.27	96.5	96.1				95.1	96.81	96.76	97.3				95.06	96.78	96.87	97.36				95.95	97	97.37	97.73
			85.56	93.1	95.94	95.78				92.8	95.3	95.43	97.09				94.56	96.4	96.94	96.99				95.39	96.9	96.35	97.31				95.24	96.65	97.27	97.53
			92.19	82.88	93.73	95.47				94.63	95.62	96.09	96.72				95.85	96.76	97.13	97.38				95.1	96.63	97.09	97.63				94.97	96.81	97.43	97.35
			92.82	84.61	95.03	96.72				94.1	95.18	96.58	96.92				94.46	95.36	97.12	96.66				95.45	96.35	97.15	97.72				96.02	97.09	97.08	97.58
			93.31	93	95.78	96.23				94.4	96.44	96.36	96.55				94.06	96.4	96.81	97.18				95.95	96.77	97.15	97.75				95.91	96.95	96.92	97.45
			92.9	94.2	92.41	93.85				93.79	94.9	96.38	97.05				95.39	95.87	97.15	97.2				95.35	96.87	96.96	97.53				95.23	96.85	97.07	97.57
			91.87	92.38	94.99	95.78				89.38	95.13	96.51	96.72				95.5	95.09	96.49	97.52				96.32	96.39	97.3	97.6				95.69	96.86	97.53	97.74
			90.63	92.76	95.17	91.49				89.16	95.5	96.11	97.04				94.83	96.09	96.67	96.98				94.08	95.55	97.3	97.27				95.67	96.85	97.09	97.7
			87.55	94.06	95.61	93.05				92	95.18	96.36	95.96				94.72	95.84	96.5	97.44				95.44	96.81	97.03	97.65				96.28	96.81	97.28	97.49
			90.67	91.83	94.4	95.85				94.42	96.15	96.57	96.73				94.94	96.55	97.1	97.17				93.07	96.72	96.91	97.15				93.47	97.05	97.31	97.56
			84.33	92.54	94.88	89.75				94.43	94.03	96.72	97.06				95.33	95.8	95.78	97.13				95.94	96.26	97.47	97.18				96.03	96.73	97.07	97.62
			87.92	93.27	96.23	96.22				93.94	96.66	96.86	96.87				95.39	96.54	96.83	97.15				95.53	96.09	96.76	97.77				94.41	96.9	97.3	97.74
			89.45	93	93.08	95.3				94.49	95.86	96.71	96.22				94.86	96.46	96.66	96.95				96.22	97.03	97.43	97.76				95.64	96.6	97.17	97.43
			90.14	94.11	95.83	94.4				94.13	95.76	96.56	96.94				95.8	96.38	95.97	96.82				96.13	95.78	97.37	97.71				96.03	96.8	96.98	97.79
			93.32	94.39	92.77	95.07				94.56	96.09	97.02	97.21				92.3	95.67	97.06	97.26				95.95	96.32	97.06	97.47				95.39	96.55	97.35	97.6
			94.57	88.78	95.87	93.41				94.73	95.56	96.13	97.29				93.96	96.27	97.18	97.21				94.02	96.9	97.23	97.64				95.84	96.85	97.6	97.67
			92.71	95.32	90.43	96.54				95.19	95.84	96.16	96.57				94.49	96.38	96.83	97.7				94.88	96.68	97.04	97.16				96.34	96.13	97.44	97.57
			90.21	93.31	96.17	94.98				94.48	94.17	95.12	97.61				93.45	96.3	96.18	97.35				95.15	96.74	97.12	97.48				95.94	96.95	97.25	97.58
			85.78	91.43	90.29	95.66				94.57	96.16	96.4	96.97				95.13	96.84	96.94	97.17				95.03	96.84	97.14	97.58				96.14	96.67	97.39	97.54
			90.87	87.81	91.13	96.97				95.17	95.66	96.69	96.34				95.22	95.77	96.99	97.37				95.58	95.78	97.06	97.17				96.03	96.62	96.91	97.4
			90.56	94.1	94.62	95.72				91.57	94.93	96.81	96.56				95.39	95.53	96.56	97				96.04	96.06	96.96	97.57				95.91	96.93	97.25	97.33
			93.71	90.93	89.65	96.88				93.99	96.08	96.97	96.85				94.92	96.12	96.9	97.35				95.4	96.95	97.12	97.64				96.06	96.55	97.26	97.55
			91.66	86.19	95.1	96.58				91.19	94.78	96.36	96.86				95.05	95.65	96.59	95.99				96.08	96.2	97.43	97.26				95.55	96.72	97.28	97.3
			91.21	93.35	92.5	93.79				91.83	96.37	94.16	97.07				94.78	96.1	96.92	97.34				95.99	96.05	96.6	97.42				95.8	96.78	97.08	97.54
			94.03	94.39	96.03	95.58				94.12	95.8	97.48	96.39				94.47	96.77	97.06	97.5				95.65	96	97.52	97.3				96.12	96.46	96.97	97.76
			88.75	93.47	93.48	92.55				93.91	96.01	96.27	97.21				95.58	95.85	96.67	97.6				95.78	96.84	97.27	97.59				94.22	97.09	97.5	97.5
			93.17	88.69	94.62	96.54				93.96	95.95	96.37	96.99				96.03	95.82	96.41	97.4				95.33	96.83	96.86	97.07				95.68	96.59	97.57	97.84
			91.02	92.95	92.69	96.54				94.27	94.84	96.34	97.13				95.55	96.22	96.54	97.21				94.48	96.92	97.35	97.41				95.08	96.69	97.18	97.48
			84.51	93.18	87.47	95.31				94.32	96.06	95.92	96.78				92.44	96.44	96.9	96.57				93.8	96	97.06	97.59				95.68	97.19	97.48	97.43
			91.63	95.12	94.43	85.83				94.71	95.65	96.32	96.66				95.03	95.88	97.01	97.46				95.76	96.88	97.05	97.61				96.08	96.83	97.24	97.53
			90.64	93.53	95.34	94.89				94.74	95.74	96.67	95.81				94.74	96.89	97.16	97.32				94.36	96.04	96.48	97.39				96.15	97.17	97.22	97.68
			91.1	93.19	93.15	95.63				93.66	96.07	96.61	96.99				90.09	95.79	96.48	96.88				95.92	97.16	97.39	97.52				95.92	96.68	97.31	97.22
			89.37	92.51	90.91	95.77				94.49	96.31	97.37	96.66				94.85	96.05	97.16	97.42				94.96	96.55	97.15	97.76				96.38	96.09	97.3	97.63
			84.97	90.63	93.6	95.9				95.01	95.69	96.57	96.29				95.13	96.11	96.66	97.12				95.26	96.83	96.6	97.55				95.86	96.77	97.02	97.58
			91.6	93.99	94.91	95.23				92.95	95.8	96.22	96.2				93.09	96.46	95.7	96.99				94.43	96.46	97.46	97.63				95.66	97	97.31	97.27
			93.49	95.2	93.89	90.48				93.05	95.23	93.73	97.08				95.78	95.9	96.52	97.42				95.95	96.47	97.41	97.32				95.87	96.91	96.75	97.64
			85.94	94.93	91.28	92.53				94.19	96.19	97.1	96.24				94.92	96.65	96.21	96.71				96.11	96.57	97.52	97.35				96.03	96.34	97.02	97.62
			94.86	92.42	92.91	94.67				91.92	95.99	96.41	96.66				95.46	96.16	96.61	97.86				96.07	96.81	97.48	97.46				95.88	97.1	97.26	97.38
			93.14	93.63	95.83	95.55				94.88	95.91	96.78	96.71				94.98	95.82	96.99	97.41				95.92	96.63	97.33	97.7				95.89	96.73	97.36	97.57
			91.04	92.69	94.72	92.12				95.08	95.87	96.66	95.91				94.99	96.38	96.61	97.17				95.51	96.77	97.33	97.56				95.85	96.52	97.37	97.65
			85.42	91.54	94.72	95.59				94.95	95.89	95.95	97.03				95.02	95.44	95.45	97.18				95.24	96.76	96.82	97.47				96.35	96.34	97.28	97.83
			92.31	93.1	91.42	93.93				95.37	95.92	96.46	96.95				94.56	96.42	96.67	97.71				95.79	96.85	97.13	97.51				95.83	96.78	97.12	97.55
			92.13	86.77	95.67	94.51				95.29	96.45	96.89	95.78				95.37	96.67	96.71	97.45				95.26	96.99	97.24	96.92				95.03	96.97	97.12	97.52
			86.41	92.76	96.14	94.45				93.8	96.48	96.15	96.8				94.85	96.62	97	97.22				95.79	95.94	96.13	97.08				96.02	96.71	97.41	97.55
			86.63	88.67	95.65	94.91				94.33	96.49	96.78	97.2				95.27	96.35	96.95	97.49				95.83	96.48	97.55	97.48				95.94	96.97	97.38	97.45
			92.7	90.49	94.04	94.21				95.33	96.06	96.56	97.15				92.73	95.59	97.16	96.82				95.91	96.37	97.06	97.54				94.91	96.52	97.57	97.53
			91.65	89.29	96.31	96.08				95.41	95.54	95.69	96.31				94.59	96.19	97.12	97.71				95.86	96.54	96.74	97.4				95.86	96.74	97.31	97.33
			87.5	91.33	91.98	95.48				95.07	96.07	96.47	96.78				94.08	96.55	96.79	97.21				95.87	96.98	97.1	97.47				96.37	96.71	97.37	97.67
			92.06	93.71	94.25	93.9				95.07	94.82	96.46	96.17				95.88	96.73	96.84	97.09				95.69	96.73	97.02	97.63				96.24	97.05	97.4	97.56
			93.68	94.55	90.99	93.99				92.5	95.86	96.16	96.87				93.06	96.6	96.16	97.35				94.98	96.19	97.27	97.48				95.37	96.53	97.26	97.48
			93.65	91.22	95.45	92.39				93.01	94.74	96.58	96.62				95.58	96.21	96.98	97.52				95.43	96.77	97.35	97.58				95.12	96.9	97.08	97.58
			86.93	92.26	94.38	96.19				95.19	96.24	95.64	97.08				94.02	96.15	96.97	97.25				94.82	96.72	97.31	97.48				96.1	96.73	97.57	97.58
			93.43	90.44	94.78	95.24				94.91	96.04	96.67	97.4				95.34	96.45	96.94	97.17				94.51	96.58	96.96	97.42				95.42	96.81	97.44	97.27
			91.13	92.86	91.17	96.42				94.35	95.45	95.98	96.85				95.14	95.59	97	97.51				95.06	96.51	96.85	97.52				95.28	96.82	97.29	97.21
			91.89	93.98	92.4	96.02				93.98	96.1	96.85	96.69				95.35	95.64	96.77	97.51				95.45	96.55	97.37	97.56				95.62	97.14	97.41	97.62
			90.81	92.46	93.2	95.6				94.38	95.06	96.95	97.11				95.09	94.68	96.79	97.28				95.75	96.78	97.17	97.48				96.2	96.88	97.44	97.58
			90.03	91.98	96.18	96.21				94.75	96.07	96.97	96.87				95.26	95.36	96.95	97.18				95.85	96.81	96.9	97.41				95.77	96.81	97.73	97.48
			89.18	94.02	93.24	95.81				93.9	95.48	96.24	97.37				93.99	96.29	96.61	97.16				95.42	96.62	97.38	97.45				96.28	96.79	96.93	97.63
			94.01	91.51	91.11	96				95.27	96	94.88	97.02				94.03	96.49	96.17	97.35				95.86	96.47	97.36	97.4				96.04	96.89	97.4	97.82
			84.08	94.23	93.04	96.42				91.7	95.98	97	96.01				94.07	96.32	97.11	97.75				95.52	95.68	96.5	97.48				95.67	96.86	97.01	97.68
			90.87	93.51	95.57	94.67				94.83	95.2	96.98	95.83				94.78	96.4	96.42	97.27				95.61	96.77	97.31	97.13				96.29	97.03	97.3	97.62
			86.13	90.6	95.59	96				95.18	96.19	96.66	96.68				95.62	96.23	96.6	97.08				95.5	96.67	97.38	97.45				96.13	96.97	97.54	97.73
			93.57	95.61	95.25	96.02				95.27	96.03	96.09	95.82				95.48	95.75	96.73	97.44				94.76	96.9	97.3	97.47				96.27	96.76	97.21	97.57
			93.25	89.52	95.1	93.11				93.9	95.58	96.19	96.64				95.75	96.26	97.24	97.45				95.66	96.26	97.42	96.86				95.17	96.71	97.12	97.8
			93.45	95.44	92.18	94.46				94.07	95.84	96.9	96.19				93.7	96.39	96.59	97.53				94.49	96.4	96.66	97.16				95.78	96.68	96.9	97.48
			89.53	91.45	94.65	96.3				95.04	96.06	96.28	96.75				93.6	96.65	96.98	97.18				95.12	96.15	97.39	97.4				96.04	96.7	97.41	97.62
			91.83	90.74	94.7	93.68				94.91	96.19	96.24	96.48				94.85	95.03	96.89	97.53				95.47	96.97	97.48	97.75				96.15	96.85	97.61	97.55
			89.18	92.91	90.54	95.82				91.92	95.49	95.87	96.04				92.82	96.42	96.94	97.22				95.62	96.35	97.07	97.68				94.53	96.75	97.36	97.52
			91.71	92.56	92.31	94.23				93.72	96.14	95.92	95.9				94.73	95.78	97.11	97.74				95.68	97.06	97.05	97.57				95.86	97	97.12	97.62
			90.73	92.56	92.03	94.08				94.06	94.28	96.11	96.99				93.92	95.87	96.66	97.47				94.92	97	96.87	96.82				96.47	96.95	97.14	97.56
			86.2	94.22	92.11	95.97				92.52	94.13	96.39	97.28				95.21	95.5	96.94	97.39				96.25	96.89	96.66	97.44				95.43	96.49	96.86	97.79
			92.78	86.05	90.69	95.56				94.56	95.09	96.12	96.32				95.26	95.44	96.48	97.19				95.52	96.13	96.96	97.69				95.2	96.56	97.25	97.53
			89.97	94.51	93.67	95.19				91.34	95.74	96.82	96.25				95.41	96.75	96.98	97.14				95.06	96.8	97.16	96.98				95.94	96.82	96.94	97.88
			94.12	88.63	95.53	96.12				93.73	96.35	95.68	96.66				95.13	96.73	96.48	97.46				95.31	96.8	97.23	97.67				95.74	96.88	97.24	97.75
			89.22	94.31	92.77	94.86				94.27	96.33	95.99	96.77				95.63	96.49	95.11	97.21				94.92	96.55	97.05	97.58				95.89	97	97.74	97.78
			91.29	94.53	95.81	92.5				94.9	95.44	95.98	97.13				95.03	95.41	97.1	97.36				95.68	96.08	96.78	97.69				96.03	96.86	97.34	97.56
			87.45	94.42	95.04	93.94				94.28	94.75	94.93	97.31				95.38	96.14	97.44	97.17				95.76	96.72	97.27	97.48				95.54	96.69	97.42	97.73
			91.47	93.47	95.49	91.53				94.97	96.12	96.19	96.22				94.69	95.69	97.23	96.96				95.72	96.48	97.35	97.14				95.14	96.87	97.23	97.77
			93.28	94.71	94.8	96.26				95.44	95.58	94.29	97.34				94.74	95.49	97.09	97.12				95.5	97.08	96.51	97.59				96.12	96.76	97.45	97.74
			87.21	91.35	91.4	95.89				94.73	95.97	96.68	96.39				95.06	96.47	97.08	97.06				94.79	96.78	96.68	97.59				95.68	96.53	97.16	97.73
			70.91	92.97	95.13	94.56				94.77	94.7	96.22	96.68				95.6	95.69	96.37	96.78				96.01	96.73	97.34	97.51				96.25	96.85	97.21	97.48
			87.86	93.45	95.07	96.42				93.53	96.18	93.08	95.42				94.93	96.76	97.04	97.39				96.03	96.66	97.22	97.23				95.87	97.03	97.18	97.62
			90.28	92.99	93.42	93.37				93.48	93.89	94.65	96.2				94.93	96.54	96.85	97.5				93.46	96.84	97.1	97.81				95.8	96.99	97.52	97.59
			91.45	95.56	92.01	96.44				92.28	95.46	95.55	95.65				95.53	96.32	96.4	96.82				95.65	97.11	97.49	97.61				95.49	96.45	97.31	97.83
			93.36	93.47	94	95.48				94.58	96.45	96.83	96.48				95.18	96.85	96.45	97.61				95.2	96.78	97.44	97.54				95.6	96.9	96.7	97.6
			93.51	94.39	93.67	91.43				92.55	95.66	95.02	96.65				91.58	96.85	97.07	97.14				95.69	96.27	96.9	97.53				96.12	96.73	97.26	97.54
			92.8	93.15	95.57	95.18				95.28	94.81	94.8	97.05				95.65	95.99	96.37	97.49				95.64	96.79	97.04	97.51				95.58	97.12	97.25	97.89
			92.67	95.05	93.29	92.91				94.64	96.58	95.15	96.64				93.43	96.25	96.68	97.67				95.39	96.43	97.42	97.45				95.44	96.87	97.07	97.28
			93.2	95.87	95.98	96.41				93.41	94.34	96.27	96.45				94.9	96.38	96.75	97.56				94.28	95.84	96.8	97.84				95.98	96.63	97.57	97.5
			86.06	91.05	94.35	96.53				93.4	96.17	95.57	97.46				95.01	96.82	96.8	97.57				95.6	96.73	95.96	97.42				95.07	96.97	97.45	97.08
			91.72	91.95	92.74	96.55				94.26	96.28	95.99	96.03				95.07	96.66	96.59	97.09				95.72	96.75	97.44	97.44				96.23	96.88	97.15	97.21
			93.47	93.99	92.46	94.56				94.03	96.33	96.85	97.07				95.27	96	96.81	97.27				95.9	96.3	97.35	97.33				93.58	96.73	97.25	97.67
			89.92	93.16	92.73	92.8				90.51	96.61	96.33	96.09				95.34	95.16	97.06	96.35				95.51	96.07	96.45	97.13				95.81	96.79	97.6	97.52
			80.97	94.98	95.31	95.12				94.62	96.2	96.54	96.82				93.98	96.42	97.07	97.65				95.89	96.28	97.14	97.46				95.63	97.14	97.52	97.56
			86.8	88.99	95.51	96.3				94.76	95.33	96.04	96.25				95.88	95.81	96.89	97.28				96.03	96.73	97.14	97.52				95.27	97	97.56	97.59
			92.16	94.82	95.06	90.77				94.01	96.13	96.77	96.67				94.22	96.36	96.92	97.34				94.76	96.46	97.25	97.65				95.54	96.75	97.29	97.72
			90.92	87.43	93.02	93.66				95	95.89	97.02	96.55				95.57	96.91	97.04	97.31				96.13	96.83	96.78	97.65				96.15	96.53	97.52	97.71
			83.07	94.09	95.43	95.46				92.57	96.13	97.07	96.29				94.91	96.38	97	97.09				95.5	95.79	96.73	97.64				95.53	96.55	97.43	97.62
			91.32	92.06	95.82	96.3				95.27	96.4	97.02	96.92				95.07	96.74	97.04	97.69				95.78	96.93	97.13	97.47				96.12	97.14	97.37	97.9
			94.52	95.35	96.25	94.27				94.19	95.34	96.56	96.98				95.9	96.42	96.84	96.87				96.06	96.02	97.24	97.68				96.28	97.04	97.42	97.55
			92.05	93.11	94.1	95.89				95.17	95.99	96.83	94.53				95.33	96.66	97.33	96.71				95.67	95.1	96.89	97.71				95.6	96.89	97.36	97.11
			91.15	94	95	94.61				91.13	96.14	96.79	96.77				94.71	96.35	96.92	97.5				95.32	96.56	97.44	97.39				95.78	97.02	97.24	97.69
			85.11	93.5	91.67	95.69				94.63	95	96.72	96.86				94.31	96.2	97.2	97.46				95.73	96.76	97.01	97.65				96.11	96.94	96.89	97.58
			88.26	93.37	94.94	94.89				90.98	95.46	95.53	95.78				94.61	96.32	96.09	97.15				96.07	96.16	97	97.68				95.84	96.31	97.11	97.55
			94.3	92.36	94.15	95.07				95.54	95.53	96.81	96.77				93.11	95.95	97.34	97.78				95.65	96.38	96.47	97.77				95.88	96.78	97.36	97.47
			86.01	95.77	93.52	95.37				91.87	96.37	96.33	96.67				95.06	96.52	96.05	97.54				95.73	96.34	97.19	97.5				96.13	96.82	97.21	97.54
			94.24	93.6	96.14	96.4				94.05	94.59	96.36	96.81				95.02	95.97	96.74	97.22				95.03	96.02	96.98	97.18				96.13	96.83	97.29	97.53
			87.63	95.49	92.96	93.24				94.31	93.27	93.6	96.77				94.62	95.13	97.21	97.25				95.89	96.7	96.9	97.65				96.01	96.83	97.39	97.49
			94.45	93.33	96.07	96.19				94.76	93.96	96.2	97.12				94.92	96.77	96.83	97.49				95.65	96.99	96.96	97.24				96.09	96.89	97.4	97.5
			88.88	95.14	92.05	94.4				94.6	95.58	97.32	96.43				93.62	96.45	96.95	97.36				95.9	96.61	96.76	97.68				95.42	96.94	97.47	97.47
			88.58	93.13	93.19	93.67				93.42	95.47	96.16	96.54				95.07	96.18	96.16	97.2				95.83	96.96	97.47	97.48				96.28	96.88	96.35	97.39
			92.47	90.08	94.8	94.33				94.89	96.3	96.87	96.36				95.22	96.45	97.2	96.71				95.71	96.53	97.29	97.35				95.14	96.9	97.23	97.35
			93.7	91.29	93.9	95.6				93.21	95.98	95.66	96.36				94.75	95.1	96.77	97.42				95.96	96.76	97.51	97.23				95.39	96.85	97.47	97.76
			92.17	92.61	94.71	94.83				95.06	94.83	96.68	95.71				95.89	95.67	97.18	96.92				95.92	96.87	97.31	97.26				95.7	97.19	97.17	97.41
			92.11	93.92	95.57	93.72				94.51	95.98	96.3	96.03				95.88	96.64	96.75	97.19				95.33	96.89	97.29	97.19				96.15	97.16	97.03	97.54
			91.96	89.79	94.89	89.2				93.91	95.94	95.79	96.69				95.38	96.44	95.84	96.56				95.59	96.92	97.11	97.55				95.36	97	97.09	97.18
			90.39	95.75	95.99	96.59				93.53	95.98	96.18	96.15				95.08	96.51	96.17	96.92				94.73	96.79	96.85	97.49				95.03	96.84	97.21	97.45
			93.74	93.94	93.37	95.06				94	96.59	96.61	96.66				95.23	96.67	97.28	97.31				94.92	96.73	96.64	97.2				95.5	96.85	97.05	97.64
			75.27	93.59	91.24	96.23				93.81	96.42	96.49	97.31				93.57	96.73	97.15	97.19				96.11	96.9	97.15	97.21				95.49	97.17	97.22	97.59
			87.87	89.62	96.4	91.82				92.11	93.57	96.46	96.69				95.43	97.02	96.62	97.15				95.74	96.77	97.02	97.27				95.59	97.05	96.93	97.5
			93.23	91.07	94.52	95.6				94.92	96.26	96.63	97.04				94.92	96.55	97.19	97.23				95.92	97.12	97.33	97.27				96.17	96.85	97.35	97.83
			93.24	91.81	95.25	96.16				94.58	93.03	95.71	96.88				95.44	95.43	97.11	96.78				96.37	96.72	96.67	96.88				96.07	97.22	97.01	97.66
			89.01	84.79	93.5	93.65				94.38	96.09	95.73	96.72				95.34	96.56	96.51	96.8				96.09	96.9	97.28	97.47				96.04	97.2	97.41	97.57
			90.64	94.54	91.26	93.12				93.33	96.71	96.6	96.72				94.94	96.05	96.73	97.14				93.69	97.19	97.46	97.7				95.56	97.03	97.48	97.58
			88.23	95.3	95.47	93.16				93.91	96.46	96.81	97.29				92.38	94.96	96.82	96.11				95.87	96.83	97.51	97.17				96.16	96.19	97.27	97.29
			94.26	92.55	95.09	95.17				94.87	94.93	96.47	95.59				94.89	96.57	96.26	97.14				95.76	97.01	96.52	97.18				95.61	97.07	97.37	97.51
			93.26	94.44	93.21	96.06				94.76	95.58	96.81	97.14				95.44	96.32	96.79	96.97				95.18	96.98	97.3	97.4				95.72	96.98	97.2	97.41
			92.23	85.1	92.19	95.66				92.7	96.4	95.29	96.52				95.42	96.26	95.73	97.16				95.06	96.83	96.68	97.68				95.94	97.13	97.12	97.61
			91.07	89.29	94.95	96.3				94.64	96.41	95.89	95.98				95.8	96.77	97.18	97.5				95.69	97.02	96.69	97.15				95.99	97.06	96.94	97.54
			88.74	92.48	93.71	91.78				95.61	95.73	96.25	95.66				95.34	96.48	96.69	97.17				96.25	96.66	97.28	97.36				95.67	97.16	97.45	97.64
			87.08	92.07	96.44	96.13				95.55	96.16	94.97	97.12				94.77	96.68	96.55	97.19				95.81	96.96	97.62	97.42				95.62	97.21	97.36	97.67
			80.88	92.18	83.63	95.29				94.69	95.13	95.7	95.54				94.62	95.89	97.4	97.43				95.82	96.99	96.78	97.45				96.26	97.3	96.76	97.31
			92.58	94.36	92.3	95.87				93.56	95.84	95.42	97.02				94.48	95.93	96.93	96.75				95.1	97.03	96.85	97.2				95.54	97.13	96.73	97.83
			94.17	89.55	93.99	96.16				93.01	95.41	96.14	97.13				95.27	96.59	96.7	97.2				95.45	96.3	96.38	97.34				95.8	97.13	97.47	97.28
			93.28	94.69	95	94.79				94.55	95.67	95.93	95.56				94.18	96.61	97.37	96.97				95.68	96.93	97.1	97.51				95.53	96.87	97.46	97.36
			88.5	91.54	94.9	95.66				94.94	96.24	97.22	97.26				95.53	96.76	96.56	97.17				95.13	96.86	97.19	97.66				95.99	97.01	97.32	97.55
			90.6	95.38	96.32	95.81				93.68	95.81	95.68	97.27				95.35	96.78	97.22	97.04				94.64	96.99	96.89	97.27				95.96	97.16	96.91	97.41
			87.28	94.65	96.14	95.14				93.45	95.81	95.98	96.61				94.7	96.5	96.89	97.23				95.09	96.67	96.64	97.63				94.91	96.99	97.22	97.44
			91.5	91.78	95.36	94.57				95.04	95.49	96.88	95.97				95.45	96.31	96.61	96.99				95.5	96.67	96.9	97.21				96.07	97.13	96.94	97.38
			90.29	94.7	94.61	94.35				93.71	96.28	96.47	95.28				95.58	96.16	96.82	96.83				95.57	95.78	97.01	97.47				95.78	97.04	97.44	97.29
			92.24	92.41	94.65	96.73				93.91	95.42	96.62	96.91				95.63	96.35	96.98	97.38				94.93	96.75	96.99	97.12				95.23	96.95	96.94	97.39
			91.77	91.64	93.51	95.64				93.6	96.24	96.96	95.57				93.72	96.64	97.37	96.38				95.48	96.73	97.35	96.94				96.22	97.19	97.06	97.65
			86.86	93.36	93.96	96.4				93.74	96.03	96.01	95.94				95.13	96.63	96.73	97.23				95.77	97.23	97.1	97.41				95.3	96.79	97.2	97.78
			93.47	93.63	93.98	96.1				93.25	95.1	94.47	97.04				95.42	96.12	97.01	97.09				95.46	96.67	97.43	97.17				95.04	96.6	97.25	97.57
			92.37	94.71	95.74	95.95				92.95	96.38	95.19	96.35				94.05	96.46	96.63	97.36				96.11	96.76	96.78	97.43				95.82	96.91	97.18	97.65
			92.7	92.7	96.29	95.86				94.14	96.65	97.01	97.08				95.4	96.67	97.13	97.27				96.22	96.95	97.29	97.6				96.23	97.15	97.13	97.52
			91.79	87.25	91.58	96.16				93.77	96.33	95.6	96.5				95.47	95.05	96.99	97				95.4	96.84	97.13	97.18				96.06	96.63	97.61	97.67
			87.03	90.88	89.46	93.98				94.22	94.71	96.3	96.97				94.15	96.52	97.16	96.99				96.16	96.73	95.87	97.08				95.73	97.02	97.41	97.67
			87.21	93.62	94.99	96.39				93.12	94.9	95.12	95.65				95.1	96.96	96.15	96.82				96.12	96.61	97.07	97.45				96.09	96.94	97.5	97.23
			91.98	93.62	94.49	95.91				92.42	93.83	96.66	96.99				95.45	96.57	97.2	97.18				95.88	96.51	96.9	97.4				95.49	96.22	97.52	97.54
			91.98	93.25	95.52	95.29				94.4	93.92	96.35	97.15				95.73	96.79	95.79	97.09				95.56	96.96	96.49	97.56				96.04	97.14	96.81	97.33
			93.65	91.59	94.51	94.58				94.58	95.41	95.32	95.28				94.64	94.84	97.11	97.53				95.43	96.94	96.64	97.17				95.98	97.17	96.99	97.56
			88.6	93.33	95.57	96.34				95.4	95.95	96.18	95.93				94.38	96.69	96.73	96.82				95.83	96.74	96.4	97.61				95.05	96.91	97.13	97.61
			87.6	94.98	94.18	96.52				94.41	95.88	95.4	95.83				94.61	96.58	96.13	97.37				95.16	96.8	97.13	97.18				95.87	96.96	96.95	97.21
			90.83	94.88	95.51	92.05				95.21	95.81	96.35	96.54				95	96.14	94.93	96.78				95.87	96.98	97.33	96.97				95.96	97.12	96.93	97.73
			88.59	91.68	94.86	96.73				93.97	95.83	95.09	97.04				95.14	96.7	96.6	97.11				95.96	96.64	96.91	97.69				95.91	97.17	97.03	97.64
			88.71	92.56	90.14	94.72				94.66	96.22	95.77	97.03				95.81	96.71	96.98	96.82				95.39	97.25	96.7	97.6				95.67	97.13	97.4	97.61
			93.49	93.69	95.72	94.66				94.9	94.47	95.23	96.32				94.29	96.4	96.82	97.37				95.69	96.88	97.14	97.47				95.91	96.94	97.47	97.58
			91.28	93.87	95.74	96.51				89.63	95.76	96.82	96.45				95.63	96.02	96.98	97.11				96.22	96.96	96.2	96.95				95.9	96.96	96.66	97.51
			80.58	94.05	93.24	95.43				92.88	95.15	96.16	96.87				94.59	96.6	96.96	97.52				95.01	96.76	97.24	97.49				96.42	97.12	97.24	97.37
			90.45	94.74	95.68	95.31				95.09	95.53	96.04	96.62				95.24	96.25	96.57	97.07				96.27	97.01	97.34	97.33				96.01	97.07	97.13	97.5
			91.63	89.89	95.68	96.07				94.8	94.57	95.93	97.32				95.16	96.39	97.25	97.07				94.03	97.05	97.42	96.84				95.85	96.68	96.98	97.36
			91.96	95.72	88.62	96.2				94.65	95.98	95.11	96.7				95.7	96.6	97.04	97.26				95.61	97.06	97.28	97.6				95.44	96.88	97.08	97.41
			90.11	94.34	94.74	96.47				91.94	96.03	95.45	97.21				95.16	96.7	97.23	97.52				95.69	97.19	96.8	97.45				95.41	97.09	96.92	97.64
			93.75	94	96.01	95.46				93.85	93.69	96.32	96.37				95.17	96.54	96.54	97.45				96.14	96.86	96.26	97.1				96.24	97.12	97.27	97.47
			89.16	91.31	96.06	94.51				94.15	96.03	96.94	96.13				95.83	96.12	95.86	96.38				95.05	96.72	96.4	97.17				95.77	96.88	97.58	97.72
			91.92	93.31	94.08	96.34				95.14	93.76	95.94	96.59				94.84	96.63	97.38	96.29				95.86	96.62	96.51	97.28				95.28	96.94	96.71	97.63
			94.26	93.56	93.96	96.14				94.38	96.12	95.74	95.44				95.49	96.16	97.19	97.23				95.85	97	96.22	97.42				95.34	96.96	97.39	97.49
			90.95	92.16	95.84	96.58				95.07	94	96.17	96.9				95.43	96.42	96.95	97.56				94.86	96.89	96.74	97.67				95.44	97.07	96.49	97.5
			83.69	94.29	95.46	95.91				93.09	96.16	96.95	96.31				94.56	96.71	96.66	97.4				94.91	96.67	97.17	97.5				96.21	96.81	97.22	97.68
			81.6	93.73	91.69	95.07				94.9	96.08	95.86	96.99				94.88	96.71	96.56	97.37				95.44	96.89	96.86	97.43				95.58	97.01	97.35	97.4
			85.03	92.66	94.8	94.49				94.78	94.48	96.66	95.11				94.77	95.67	95.33	97.21				95.3	96.94	96.92	97.32				95.43	96.86	97.23	97.58
			90.43	93.64	88.71	95.76				94.61	95.61	95.49	96.87				94.68	95.67	97.11	97.21				96.02	96.76	96.92	97.3				95.52	97.09	96.98	97.44
			92.84	95.41	94.88	96.53				94.48	93.06	95.73	97.04				94.44	96.71	97.04	97.2				95.41	96.72	96.49	97.35				96.25	96.85	96.97	97.66
			92.57	89.7	94.58	96.74				95.61	96.23	96.54	95.31				94.47	96.53	96.54	97.31				95.57	96.86	97.06	97.56				95.45	97.21	97.05	97.42
			90.87	93.77	94.1	96.13				94	95.86	95.45	96.69				95.65	96.65	96.93	96.93				96.2	96.91	96.63	97.39				95.57	97.12	97.56	97.49
			92.53	95.14	95.31	94.12				94.48	96.52	96.7	97.04				95.62	95.1	97.32	97.42				95.43	95.96	97.32	97.57				96.17	97.2	97.2	97.22
			91.14	91.33	94.23	93.79				95.37	95.75	95.98	96.88				95.01	96	96.52	97.33				95.99	97.05	96.45	97.21				95.94	96.73	97.6	97.05
			93.19	94.15	94.04	95.23				94.14	96.29	95.93	96.12				95.38	96.15	97.2	95.99				95.96	97.02	96.45	97.29				95.79	97.08	97.29	97.4
			92.54	89.95	95.43	94.75				91.64	96.75	96.93	97.27				94.92	96.59	95.6	97.08				95.05	96.8	97.01	97.43				95.92	97.2	96.87	97.34
			93.93	94.78	95.5	95.04				94.78	96.32	96.08	97.28				95.49	96.64	97.16	97.45				95.07	96.86	97.47	97.39				95.47	97.06	97.24	97.2
			93.15	89.92	95.57	92.41				95.05	95.21	96.71	97.26				95.44	96.84	96.99	97.25				94.46	96.96	96.77	97				95.91	97.11	97.01	97.23
			89.38	91.95	89.06	94.28				94.49	96.16	95.69	97.26				95.86	95.17	96.85	97.09				95.66	96.78	96.4	97.54				96.03	97.12	97.57	97.62
			91.09	91.14	94.99	93.5				94.74	96.46	96.9	96.57				95.73	94.82	97.26	97.41				95.81	96.45	97.05	97.47				95.71	96.87	96.83	97.19
			92.41	93.48	95.85	95.13				93.86	96.23	96.66	97.11				95.68	95.98	97.18	97.17				95.66	96.23	97.43	97.61				95.95	97.08	97.44	97.56
			90.77	92.25	96	96.02				93.61	95.97	96.33	96.92				95.31	95.75	97.02	97.01				96.06	96.87	97.35	97.08				95.56	96.81	97.25	97.42
			90.83	92.61	94.91	94.31				93.22	93.82	96.11	97.08				95.54	96.56	96.24	97.53				95.96	96.22	97.45	97.43				95.5	96.93	96.67	97.41
			94.34	94.46	90.93	96.38				94.61	95.83	95.02	96.61				94.48	94.76	96.35	96.26				95.58	96.84	96.34	97.05				95.87	97.01	97.27	97.59
			89.22	92.65	95.92	96.24				94.5	96.11	96.41	96.83				95.4	96.49	96.9	95.77				95.69	96.82	96.66	96.96				96.17	96.85	96.95	97.71
			93.34	93.08	92.89	95.57				95.26	96.29	96.58	96.96				95.12	96.39	96.95	96.25				96	96.89	95.79	97.44				95.4	97.13	96.8	97.66
			87.2	87.84	91.53	96.23				94.88	95.79	96.92	97.48				95.23	96.8	96.34	97.25				96.14	96.96	96.79	97.56				95.55	97.09	97.25	97.56
			89.76	94.77	95.16	96.39				92.66	96.07	96.18	96.86				94.79	96.23	95.25	96.72				96.01	97.1	96.43	97.29				95.54	96.69	97.31	97.58
			90.15	93.94	96.3	94.49				94.7	96.16	94.39	97.08				95.49	96.85	97.35	97.47				95.59	96.82	97.14	97.42				95.9	97.17	97.16	97.49
			91.27	95.11	94.08	95.95				94.66	96.16	96.8	96.33				93.79	96.18	97.15	97.36				96.14	96.88	97.05	97.09				95.91	97.05	97.07	97.04
			91.24	93.29	95.02	95.25				94.64	96.08	97.1	96.52				95.05	96.67	96.85	97.02				95.86	96.74	96.71	97.58				96.28	96.61	97.23	97.33
			89.02	92.3	93.93	96.1				94.59	94.93	95.3	97.14				95.83	97.02	97.31	97.14				95.87	96.24	97.2	97.06				96.02	96.86	97.39	97.52
			91.98	93.51	92.98	95.15				92.82	96.31	95.94	95.72				95.37	96.47	96.98	95.71				94.64	96.68	97.31	97.48				94.83	97.19	97.01	97.5
			90.24	89.59	86.95	95.99				94.83	96.51	95.81	96.76				94.52	96.49	97.11	96.91				95.81	97.02	97.05	97.25				95.23	96.78	97.03	97.47
			92.26	94.51	92.67	92.42				93.47	96.07	95.4	95.11				95.26	96.15	97.18	97.44				95.8	96.62	97.09	97.66				95.84	96.71	97.37	97.37
			92.39	89.87	95.61	94.47				94.44	95.47	95.53	97.13				95.39	96	96.97	97.14				95.78	96.76	97.15	97.41				95.59	97.12	97.29	97.46
			92.23	95.19	92.32	96.44				95.49	96.21	95.74	96.13				95.39	96.88	96.84	97.15				94.25	96.89	96.66	97.12				95.61	96.69	97.11	97.44
			89.4	95.65	92.77	95.78				94.26	96.21	95.35	95.69				94.92	96.45	96.84	97.07				94.73	96.87	97.05	97.15				95.77	97.1	97.02	97.43
			91.38	94.34	93.92	93.4				94.84	96.21	96.89	96.23				95.13	96.9	97.22	97.24				95.49	96.76	97.09	97.06				94.99	96.91	97.24	97.68
			93.21	95.23	95.69	95.55				91.5	96.52	96.26	96.81				95.54	96.9	96.67	96.27				95.57	97.11	97.02	97.26				95.39	96.82	97.19	97.62
			91.58	94.27	93.75	96.71				94.99	96.14	96.13	97.12				94.67	96.6	96.46	97.12				95.39	96.89	97.2	97.6				95.82	96.99	97.43	97.16
			86.27	93.64	94.28	95.43				94.36	95.27	95.59	96.53				95.36	95.25	97.39	96.81				95.72	96.99	97.46	97.65				95.82	96.91	96.9	97.65
			90.67	92.18	93.57	94.1				94.4	96.31	96.19	96.57				95.42	96.72	97.12	97.2				95.98	96.59	97.34	97.36				96.29	96.91	97.24	97.4
			91.17	91.53	95.57	95.37				94.03	96.36	94.88	96.3				94.69	96.44	97.01	96.95				95.62	96.89	96.77	97.52				96.06	97.09	96.74	97.56
			89.41	91.92	91.28	93.95				93.59	95.63	95.23	97.01				94.68	96.09	96.99	96.93				95.83	97.01	97.2	97.66				94.36	97.01	96.58	97.28
			90.48	94.89	90.84	94.05				95.32	96.13	96.32	97.38				95.24	96.52	95.96	97.11				95.62	97.03	97.26	97.54				95.51	97.07	97.21	97.61
			91.01	89.43	95.01	94.36				95.14	96.26	96.02	95.18				95.66	96.05	96.69	97.36				95.19	96.87	96.83	97.56				96.05	97.07	96.93	97.54
			86.52	93.64	95.81	96.11				92.83	95.56	96.85	95.69				95.78	96.72	97.01	97.06				95.57	96.97	97.44	97.3				96.13	96.88	96.85	97.57
			86.59	94.08	95.77	94.91				93	96.29	96.49	96.54				95.05	96.63	96.34	97.28				96.01	96.58	97.06	97.43				96.23	96.93	97.15	97.38
			93.58	95.01	95.52	95.69				93.48	94.95	95.37	96.27				94.46	96.59	96.79	97.61				95.54	96.65	97.36	97.33				95.59	96.95	96.81	97.57
			92.67	94.67	91.01	94.01				94.47	96.32	94.5	96.19				95.15	96.77	96.82	96.92				95.88	96.66	96.6	97.47				95.26	97.29	97.26	97.66
			94.06	86.68	94.88	94.96				95.15	94.88	96.66	96.57				95.31	96.81	96.3	97.21				95.37	97.14	96.8	97.37				96.43	97.2	97.08	97.49
			94.3	94.06	95.78	95.98				92.1	96.1	96.91	96.33				95.29	96.69	97.05	96.97				95.53	97.02	97.26	97.24				95.6	97.16	97.43	97.47
			92.71	89.55	94.17	91.95				94.49	94.96	96.12	94.98				95.84	96.41	97.24	95.43				95.82	96.42	97.26	97.32				95.01	97.24	97.42	97.51
			90.54	88.7	96.13	93.52				95.32	96.1	96.4	96.87				93.88	96.26	95.99	96.87				95.13	96.69	97.01	97.42				95.78	96.89	97.36	97.66
			93.61	94.18	95.22	96.18				94.27	96.16	96.52	96.28				95.24	96.61	97.17	97				95.5	96.01	97.39	97.45				95.89	97.03	96.65	97.56
			91.16	89.1	95.46	95.79				95.04	96.49	96.21	97.09				94.4	96.56	97.22	96.58				95.75	97.09	97.36	97.71				95.99	97.27	96.88	97.54
			90.17	94.74	96.37	96.29				95.54	95.2	96.95	95.97				93.8	96.5	96.97	97.49				96.04	96.36	97.16	97.27				95.9	97.01	97.62	97.36
			75.81	91.07	95.19	95.11				94.91	95.93	96.05	96.62				95.49	96.31	97.3	97.4				95.54	96.89	96.52	97.33				96.1	97.07	97.13	97.26
			85.17	92.53	95.78	95.52				94.56	96.17	96.29	96.26				94.53	95.23	96.93	96.67				95.51	97.07	97	96.84				96.16	96.98	97.35	97.13
			93.03	94.63	94.9	93.42				95.02	95.68	96.29	97.11				93.73	95.87	96.29	97.12				95.7	96.87	97.2	97.19				96.11	96.73	97.2	97.58
			92.29	94.83	93.03	95.51				94.16	95.59	96.06	96.51				94.99	96.71	96.31	96.98				95.84	96.96	97.15	97.45				96.09	96.83	96.69	97.55
			91.59	92.78	92.17	96.16				94.8	95.66	96.71	96.91				94.11	95.48	97.19	97.41				96.09	97.13	97.4	97.35				95.24	96.87	97.3	97.69
			92.43	93.68	95.15	93.79				93.75	94.4	96.15	97.01				95.15	96.26	97.03	97.27				95.48	96.63	96.87	97.34				95.53	97.25	97.54	97.64
			85.27	91.85	94.55	96.7				95.3	95.58	94.74	96.74				94.52	96.82	96.06	97.14				96.11	96.93	97.44	97.18				95.96	97.2	97.29	97.39
			87.05	91.9	92.31	95.86				93.19	96.15	95.63	95.87				95.35	96.37	96.9	96.39				95.29	96.74	97.45	97.13				96.14	97.28	96.53	97.52
			88.42	93.79	93.97	95.46				94.16	95.63	97.02	96.96				95.3	96.07	96.71	96.62				95.78	97.05	97.6	97.58				96.03	96.94	97.2	97.54
			93.1	94.02	92.39	95.37				94.12	95.55	94.36	97				95.52	96.33	96.86	97.48				95.54	96.94	96.57	96.95				95.53	96.66	97.54	97.54
			86.08	91.17	95.21	95.46				94.03	95.83	95.55	96.68				93.5	96.63	96.74	97.07				96.23	96.59	96.83	97.47				95.38	97.04	96.75	97.46
			91.6	88.71	92.85	94.99				93.58	95.93	96.55	96.6				95.56	96.05	96.92	96.89				96.06	96.8	97.18	97.32				96.13	97	96.89	97.63
			93.37	94.08	95.42	95.33				94.99	95.89	96.6	96.79				93.69	96.1	96.25	96.71				95.69	96.94	97.55	97.38				95.33	97.15	97.13	97.85
			83.75	93.07	95.9	95.41				95.05	95.83	95.89	96.6				93.61	96.73	95.2	97.21				95.71	97.08	97.2	97.36				94.91	96.87	96.08	97.64
			89.83	93.4	96.34	96.44				93.83	96.24	96.97	93.76				94.76	96.62	96.72	97.4				95.11	96.19	96.51	97.4				96.11	96.6	97.21	97.33
			94.35	88.84	92.8	91.94				95.13	95.78	95.69	96.84				94.35	96.24	96.73	97.17				95.99	96.88	97.09	97.52				96.07	97.14	97.3	97.48
			92.43	93.23	96.18	93.63				94.18	96.58	95.45	93.61				95.54	96.61	97.16	97.44				95.61	97.09	96.62	97.5				95.72	97.09	97.3	97.17
			88.38	92.72	95.12	95.68				94.53	95.87	96.25	96.78				95.75	96.69	96.59	97.28				95.73	96.88	96.78	97.57				96.22	97.12	97.32	97.56
			94.02	92.78	95.01	96.49				94.26	96.08	96.79	96.46				95.58	96.36	96.47	97.6				96.1	96.75	96.39	97.71				95.86	97.01	97.61	97.17
			90.34	95.55	95.17	94.88				94.9	95.58	97.13	96.87				94.18	96.53	96.46	97.35				95.97	96.3	97.24	97.63				94.82	96.55	97.03	97.21
			91.73	95.04	95.7	96.31				94.72	95.88	95.24	96.96				95.76	96.64	96.82	96.65				95.29	96.55	96.84	97.18				94.97	97	97.22	97.64
			91.18	94.56	93.2	94.9				93.84	94.63	96.66	96.82				93.01	96.3	97.06	97.3				95.42	97.16	96.99	97.44				96	97.17	96.85	97.52
			90.8	92.78	94.08	92.8				90.98	96.19	96.54	94.74				95.17	96.37	97.11	97.04				95.32	96.6	97.07	97.66				95.1	96.43	97.42	97.41
			88.64	94.05	91.48	93.36				94.26	94.28	96.78	96.61				95.49	96.82	96.89	96.99				94.97	96.99	96.8	97.34				96.3	96.92	96.57	97.52
			91.17	93.85	95.75	94.86				94.02	96.35	96.2	96.61				94.81	96.49	96.21	97.16				95.67	96.75	97.33	97.29				96.14	96.73	97.46	97.4
			87.99	93.59	95.04	95.68				94.64	95.43	95.47	96.96				95.9	95.85	96.7	97.31				96.03	96.78	96.75	97.19				96.17	96.81	97.28	97.57
			90.53	93.19	94.93	95.02				93.28	96.19	96.45	97.3				95.27	96.24	96.3	96.89				95.54	96.42	97.43	97.49				95.94	96.53	96.72	97.65
			90.51	93.14	94.31	94.38				93.14	96.23	95.89	97.1				95.13	96.76	96.17	97.23				95.49	96.99	97.27	97.51				96.22	96.84	97.22	97.22
			90.73	90.06	93.35	96.21				92.4	95.41	96.43	96.15				95.45	96.46	96.97	97.36				95.64	96.19	97.13	97.24				95.8	97.11	96.97	97.32
			90.93	94.99	95.39	95.5				94.84	96.31	97.1	96.54				94.98	96.87	96.89	96.63				95.6	96.96	97.06	97.32				95.71	96.86	97.54	97.45
			93.64	92.95	94.08	96.33				92.71	96.22	96.95	96.47				95.19	96.88	96.62	97.02				95.38	96.75	97.3	97.37				95.73	96.6	97.39	97.19
			87.62	93.93	89.15	95.97				94.57	96.1	96.26	96.18				95.02	96.64	95.78	97.15				95.91	96.92	96.73	97.29				95.46	97.15	96.99	97.41
			92.65	93.7	96.03	96.22				92.85	94.85	95.75	96.87				94.87	96.5	97.12	96.74				95.44	97.21	97.24	97.47				95.98	96.91	97.56	97.29
			90.48	93.82	91.96	94.91				94.3	96.05	96.18	97.5				95.18	97.05	96.64	96.97				95.14	97.13	97.27	97.33				96.31	96.94	97.52	97.29
			92.47	87.9	95.96	95.54				94.42	94.76	96.4	95.77				93.84	96.19	95.06	96.68				95.12	96.55	97.17	97.37				95.31	96.23	97.35	97.35
			91.32	93.66	94.01	94.93				93.56	95.95	95.92	96.6				95.55	96.45	96.93	96.55				95.79	96.76	97.15	97.34				95.43	96.9	97.07	97.56
			93.71	94.85	94.63	95.44				94.89	96.11	97.19	96.88				95.23	96.31	97.05	97.42				95.65	96.56	96.83	97.27				95.57	96.88	97.01	97.65
			90.83	94.19	95.25	91.39				93.98	95.55	96.68	96.54				95.37	96.68	96.62	95.87				95.97	97.16	97.5	97.71				96.07	96.68	97.39	97.32
			92.06	91.63	93.47	93.68				94.4	90.12	94.56	96.49				95.92	96.87	97.17	96.74				95.96	96.78	96.88	97.24				96.11	96.79	97.34	97.13
			85.5	94.99	95.14	97.13				90.47	96.48	93.12	96.07				95.54	96.55	96.44	97.3				95.57	96.73	96.9	97.63				95.83	96.89	97.14	97.57
			91.56	94.26	95.79	93.81				95.09	93.69	96.03	96.06				95.34	96.72	97.2	97.11				95.44	96.5	96.84	97.23				95.6	96.86	97.27	97.56
			90.41	94.69	94.72	95.69				91.37	95.99	96.58	97.41				95.22	96.72	96.91	97.39				95.88	96.48	97.16	97.72				96.14	97	96.65	97.65
			87.12	95.62	95.08	92.65				95.07	96.3	96.85	96.62				95.81	95.63	96.17	97.33				95.52	96.57	97.11	97.4				96.22	96.88	97.45	97.58
			90.26	93.36	96.3	95.32				93.26	94.52	96.51	96.28				94.79	96.52	97.2	96.46				96.14	96.95	97.36	97.4				95.65	97.22	97.43	97.48
			93.3	93.44	96.11	93.61				93.23	95.08	96.6	95.73				94.77	96.5	96.31	96.48				94.67	96.82	97.16	97.44				95.69	97.03	97.35	97.47
			92.82	93.34	95.31	94.64				94.23	96.13	96.48	95.89				94.32	96.52	96.26	97.06				96.05	96.97	97.23	97.53				95.74	97.05	97.39	97.79
			94.52	94.87	95.61	96.07				92.82	95.6	96.79	93.49				95.84	96.52	97.1	97.15				96.02	96.45	96.89	97.33				95.8	96.81	97.37	97.52
			85.39	94.33	96.58	93.01				95.04	96.12	96.53	95.79				95.15	96.52	96.71	96.96				94.31	96.8	96.86	97.37				95.36	97.01	97.18	97.52
			89.94	94.53	96.18	96.11				95.3	96.05	96.57	95.97				95.1	96.39	96.67	97.47				95.17	96.44	96.78	96.89				95.87	97.1	97.27	97.5
			93.04	91.44	94.57	94.01				93.45	94.79	96.45	96.95				93.14	95.76	96.95	97.31				95.89	96.57	97.08	97.19				95.08	96.92	97.09	97.49
			91.86	93.81	93.17	93.78				94.23	95.79	95.5	96.58				95.38	95.98	97.18	97				95.87	96.71	97.09	97.45				95.38	97.03	97.23	97.44
			84.26	88.45	95.79	95.4				94.91	96.32	95.56	95.7				95.7	95.63	96.98	97.57				95.27	96.54	96.51	97.67				96.29	96.92	97.15	97.52
			93.53	93.44	94.51	95.19				93.71	95.95	95.33	97.05				95.88	96.71	96.17	97.35				95.8	97.11	97.59	97.51				95.31	97.07	97.07	97.54
			94.38	94.86	94.06	95.11				93.74	96.09	95.95	96.46				95.7	96.28	96.89	97.12				95.49	96.42	97.48	97.27				95.76	97.11	96.76	97.23
			81.87	91.3	94.75	95.07				93.83	95.77	96.8	95.33				95.19	96.59	96.89	97.31				95.87	96.74	97.3	97.18				95.84	96.78	97.02	97.57
			90.98	94.65	93.31	95.57				91.41	95.69	97.12	97.24				94.83	96.66	96.87	97.53				96.11	96.17	97.12	97.43				95.97	96.81	97.09	96.96
			86.5	94.06	95.38	96.18				93.44	96.21	96.72	97.47				95.14	96.62	96.74	96.95				95.22	96.61	97.28	97.37				95.98	96.87	97.21	97.66
			87.98	93.2	91.9	95.68				93.55	95.82	94.2	96.64				93.55	96.64	97.16	97.31				95.68	96.58	97.61	97.18				96.12	97.14	97.57	97.54
			85.01	92.63	92.55	90.16				94.84	95.64	96.83	97.23				95.61	96.16	97.07	97.48				96.02	96.77	96.84	97.32				96.41	97.07	97.26	97.27
			91.07	88.98	92.93	95.52				94.18	95.85	96.16	96.72				95.08	96.52	96.74	97.37				95.92	96.36	96.87	97.4				95.97	97.1	97.28	97.1
			91.14	91.02	85.66	95.26				95.25	95.69	96.52	96.84				94.56	95.73	96.51	96.22				95.76	96.87	96.76	97.4				95.28	96.98	97.44	97.51
			88.62	92.66	94.59	95.32				94.87	96.19	96.65	96.73				94.45	95.54	96.95	96.94				96.26	97.02	97.11	97.66				96.06	97.06	97.34	96.99
			94.25	88.52	95.86	94.8				94.85	95.53	95.03	96.82				95.15	96.5	97.09	96.5				95.82	96.45	97.07	97.53				96.29	97.25	97.3	97.41
			88.68	92.01	94.5	90.96				92.6	94.49	96.82	96.03				94.34	96.54	96.63	96.34				95.56	96.95	96.81	97.1				95.17	97.14	96.8	97.34
			88.46	89.79	95.09	94.84				93.48	92.64	96.57	96.33				95.39	95.75	96.95	96.7				95.3	96.57	96.77	97.33				95.61	97.17	97.37	97.56
			92.03	93.52	94.83	95.54				94.93	96.17	94.88	97.02				93.71	96.61	95.8	96.46				95.74	96.7	97.2	97.31				95.8	97.08	96.93	97.25
			91.1	92.96	91.84	93.59				95.62	96.26	96.33	96.95				96	96.76	96.56	96.04				95.13	96.87	96.8	97.14				95.65	96.99	96.86	97.28
			92.72	91.9	95.38	93.74				94.9	95.79	95.66	96.46				94.94	96.34	96.73	97.31				96.04	97.11	97.19	97.07				95.87	96.99	96.98	97.4
			87.89	94.05	93.51	95.34				93.82	94.21	96.36	97.07				94.67	96.31	97.12	97.23				95.75	96.92	97.39	97.37				96.09	97.05	97.42	97.64
			89.43	92.67	94.45	94.74				95.03	95.97	95.86	96.73				95.53	95.66	96.78	97.02				96.01	96.72	95.5	97.55				96.17	96.85	96.91	97.56
			89.3	93.14	95.25	95.4				93.99	95.08	96.53	96.97				95.38	96.29	95.74	97.42				95.21	96.57	97.03	97.42				96.26	96.78	97.12	97.52
			90.58	94.91	94.73	95.01				95.06	96.1	95.07	96.65				95.56	94.64	97.14	97.4				96.1	96.92	97.35	97.54				96.33	97.12	97.03	97.35
			92.02	93.26	93.79	95.95				93.58	95.06	96.21	97.12				95.47	96.38	97.03	97.32				96.05	96.81	97.23	97.47				95.85	96.69	96.24	97.25
			86.31	92.34	95.01	93.27				94.82	95.74	95.76	95.89				93.98	96.25	97.25	96.92				94.86	96.64	96.73	97.62				95.82	96.79	96.92	97.16
			90.63	93.57	93.88	92.86				93.82	95.67	96.82	96.04				94.24	96.73	97.29	97.56				95.94	96.85	97.02	97.22				96.29	96.9	97.14	97.34
			85.9	90.02	94.79	95.66				94.13	94.66	96.05	96.64				93	96.47	96.85	97.12				95.34	96.78	97.18	97.51				96.04	97.02	97.34	97.06
			86.81	92.2	95.28	95.24				94.48	95.86	95.28	96.41				93.76	96.47	96.54	97.19				95.94	96.65	97.46	97.31				95.98	96.81	97.33	97.54
			94.16	93.36	95.28	96.36				94.19	96.03	96.11	96.44				95.34	96.65	96.88	97.34				95.67	96.41	96.97	97.31				95.62	97	97.3	97.16
			85.48	91.05	94.29	95.76				93.01	96.06	96.96	96.7				95.69	95.08	96.55	95.63				95.52	96.78	96.6	97.46				95.87	97.05	97.11	97.49
			90.65	91.15	93.85	95.71				93.07	96.23	95.82	96.61				94.48	96.29	97.21	97.56				95.53	96.77	97.34	96.7				95.57	97	97.54	97.62
			92.88	87.2	95.17	96.55				94.23	96.04	96.74	97.35				95.06	96.33	97.09	97.34				94.23	96.95	96.8	97.25				96.42	97.16	96.68	97.68
			93.65	93.47	91.33	96.37				94.26	96.28	96.28	97.16				95.26	96.42	97	97.28				95.43	97.06	97.38	97.36				95.96	97.1	97.18	97.22
			92.66	91.51	96.11	93.68				94.37	95.98	95.64	97.2				95.44	96.59	96.6	96.16				94.91	96.66	97.43	97.61				96.07	96.31	96.97	97.87
			86.42	91.82	93.87	96.26				94.81	96.41	96.85	97.15				95.43	96.25	97.17	97.1				95.61	96.85	96.36	97.09				96.32	97.09	97.54	97.37
			84.21	95.33	96.22	86.78				94.02	95.03	95.97	96.93				95.34	96.22	97.4	97.44				95.38	96.94	96.75	97.37				96.03	97.02	97.3	97.37
			91.82	94.13	91.97	96.39				93.72	95.99	96.43	96				95.01	96.43	96.86	96.81				95.89	97.07	96.91	97.45				95.85	97	97.3	97.64
			87.24	92.89	94.87	96.52				95.16	95.04	95.85	96.25				94.13	96.46	97.03	97.14				95.67	96.88	97.09	97.41				95.97	96.86	97.47	97.56
			90.99	93.88	94.71	94.92				94.47	96.31	96.88	96.89				95.55	96.83	96.63	96.72				95.33	96.72	97.24	97.03				96.03	97.08	97.06	97.6
			88.39	93.75	95.23	96.08				94.31	96.07	95.41	96.85				95.75	96.7	97.38	97.01				95.52	96.3	96.92	97.04				95.62	97.08	97.18	97.59
			90.91	94.33	94.1	93.98				93.81	94.53	95.72	95.76				93.96	96.72	95.93	97.36				95.53	97.15	96.69	97.49				95.31	97	96.99	97.46
			92.99	95.95	93.21	95.72				94.33	95.35	96.04	96.82				95.42	96.28	96.42	97.39				95.73	96.92	97.44	96.99				95.12	96.94	97.51	97.54
			90.2	94.77	91.95	95.87				94.71	94.76	96.58	95.61				95.18	96.71	96.93	96.79				95.92	96.41	97.39	97.47				96.25	97.19	97.05	97.67
			90.56	92.44	95.32	94.2				93.71	94.84	96.31	96.81				95.45	96.54	97.12	97.56				95.55	96.73	97.2	97.46				95.53	96.76	96.26	97.11
			89.22	93	94	95.9				94.31	95.56	96.44	96.74				95.92	96.44	96.64	96.84				95.76	97.12	96.36	97.32				95.12	96.57	96.36	97.65
			93.2	92.93	95.77	94.71				94.76	95.46	96.44	95.08				95.51	96.94	96.24	97.03				95.13	96.81	97.07	97.53				95.97	96.99	97.46	97.48
			93.33	94.48	94.6	95.4				94.46	93.96	97.13	96.85				94.49	96.37	96.65	97.13				95.89	96.74	96.53	97				95.95	97.01	97.48	97.65
			93.78	93.43	95.16	96.21				93.85	95.51	96.48	96.62				95.01	96.65	97.07	97.34				95.52	97.12	97.32	97.2				95.47	97.06	97.44	97.48
			87.09	94.72	90.78	93.26				94.19	96.19	96.25	97.13				93.48	96.63	95.94	96.92				95.17	96.21	97.17	97.5				95.86	96.98	97.22	97.53
			92.38	92.64	90.72	93.09				94.89	94.89	95.79	96.3				95.47	96.93	96.62	97.19				95.39	96.96	97.24	97.5				95.75	97.2	97.19	97.73
			92.61	93.73	96.2	95.04				94.99	96.19	96.62	96.12				94.96	96.56	96.71	97.43				95.76	97.07	97.35	96.98				96.08	96.93	97.46	97.52
			85.3	91.65	95.22	95.18				94.58	95.73	96.07	96.28				93.15	96.77	97.21	97.32				96	96.97	97.24	97.69				95.59	97.11	97.3	97.43
			92.54	94.95	94.05	95.86				94.18	96.29	95.66	97.06				94.35	96.72	97.23	96.72				95.56	96.95	97.46	97.68				95.59	96.9	97.33	97.65
			89.79	94.35	95.25	96.71				94.67	96.05	96.78	96.84				94.58	96.43	97.17	96.57				95.6	96.77	96.9	97.14				95.68	96.97	97.22	97.05
			91.55	94.75	94.21	95.4				94.2	94.58	96.28	96.66				94.93	96.38	96.92	97.02				95.86	96.69	97.25	97.38				95.99	96.73	97.09	97.43
			89.56	93.41	88.42	96.73				94.71	94.83	95.98	96.48				95.44	96.64	96.56	97.51				96.06	96.3	97.07	97.61				95.86	97.12	96.83	97.73
			89.84	94.17	93.95	93.24				94.92	95.53	96.51	97.01				94.93	96.71	96.72	97.37				96	96.97	96.86	97.06				95.32	96.69	97.09	97.45
			84.79	93.39	94.64	96.29				94.78	96.2	96.74	96.89				95.4	96.6	97.27	97.56				93.35	96.92	95.8	97.57				95.58	97.17	97.26	97.56
			89.41	91.71	95.23	93.53				92.98	92.78	95.66	96.8				95.61	96.87	96.71	97.6				95.39	95.96	96.82	97.48				95.53	97.06	97.23	97.61
			92.2	92.25	91.63	95.81				94.17	94.69	96.09	96.34				95.64	96.72	97.09	96.97				95.68	96.15	97.53	97.49				95.71	97.08	97.25	97.36
			90.18	94.34	93.04	85.8				94.21	95.99	96.69	96.51				93.67	96.3	97.07	97.48				95.73	96.98	96.54	96.96				95.26	96.7	96.56	97.21
			90.76	93.88	91.07	93.09				94.14	96.17	96.25	94.77				93.68	96.78	96.75	97.2				95.56	96.87	97.21	96.89				96.04	97.25	97.19	97.32
										94.42	94.77	96.27	97.18				94.45	96.14	97.25	97.07				94.98	96.88	96.9	97.25				96.28	97.09	97	97.44
										93.52	92.46	96.62	96.69				96.07	96.78	97.05	96.5				95.76	96.99	97.31	97.26				95.55	97.03	97.27	97.39
										93.03	96.26	97.12	97.25				95.12	96.71	96.97	97.45				94.66	97.03	96.69	97.69				96.06	96.81	96.87	97.65
										95	96.15	96.84	96.72				94.48	96.18	96.97	97.29				95.94	96.65	96.59	97.48				95.8	96.97	97.09	97.57
										92.83	95.44	96.04	96.7				94.84	96.18	96.95	97.49				95.81	96.96	97.16	97.06				96	96.92	96.99	97.57
										93.97	95.59	96.53	95.95				96.08	96.27	97.34	96.89				95.93	96.36	96.63	97.3				95.59	96.83	96.95	97.41
										93.81	95.55	95.85	96.61				95.56	95.41	96.54	96.67				95.98	96.63	97.35	97.36				95.71	97.06	97.28	97.55
										94.17	95.49	95.98	97.14				93.9	96.5	96.66	97.39				94.69	96.88	96.89	97.42				96.27	96.93	97.21	97.53
										94.16	95.49	95.82	96.44				95.28	96.15	96.94	97.01				95.22	96.55	96.12	97.51				95.26	96.66	97.25	96.85
										94.35	95.41	95.61	97.2				94.4	96.8	96.88	96.98				94.97	96.28	97.11	97.37				96.11	96.83	96.93	97.51
										95.6	94.73	96.87	96.82				94.62	96.73	96.67	96.85				96.03	96.43	97.16	97.48				96.02	96.96	97.27	97.53
										92.57	95.77	96.44	96.41				95.12	96.22	96.55	97.43				95.55	96.88	96.89	97.49				96.26	97.14	96.84	97.65
										93.38	95.92	95.9	97.08				95.66	96.38	96.73	96.77				94	97.17	97.49	97.12				96.15	97.18	97.44	97.56
										94.98	95.09	95.38	94.8				95.66	96.41	96.64	96.62				95.82	96.96	97.31	97.05				96.34	97.01	97.45	97.2
										92.39	96.02	96.28	96.37				94.62	96.3	96.59	97.16				95.2	97.15	97.3	97.43				96.06	97.14	96.31	97.47
										92.19	95.4	96.57	96.9				95.05	96.7	96.9	97.56				96.07	97.13	97.15	97.27				95.87	96.98	96.73	97.43
										93.22	95.89	96.42	97.08				94.21	96.51	95.3	97.05				94.54	96.97	96.82	97.35				95	96.93	97.13	96.83
										94.83	94.95	96.03	96.29				95.24	96.64	96.23	96.15				95.38	96.53	97.24	97.45				95.84	97.18	97.48	97.61
										94.54	95.78	96.08	96.53				95.33	96.23	96.89	97.51				96.01	97.23	97.19	97.39				95.59	97.02	97.61	97.11
										94.89	96.5	96.89	96.82				94.84	96.49	97.24	96.87				94.95	96.62	97.19	97.31				95.27	96.79	97.24	97.61
										93.78	94.95	97.09	96.93				95.61	96.15	96.29	97.28				96.13	97.12	96.74	97.54				96.01	97.14	97.47	97.54
										93.21	95.57	96.41	96.45				95.46	96.96	96.74	97.31				95.55	96.45	96.46	97.36				95.47	96.17	96.66	97.32
										94.08	95.03	96.59	96.23				95.56	96.84	96.34	96.69				95.89	96.96	96.5	97.42				95.67	97.28	97.46	97.45
										95.2	95.85	96.73	96.98				95.76	96.44	96.8	97.19				96.28	96.18	97.32	97.48				96.03	97.27	97.35	97.63
										94.38	95.28	96.92	96.19				95.16	96.36	96.29	97.28				94.81	96.93	96.81	97.49				95.49	96.92	97.52	97.6
										94.62	95.55	94.36	96.35				95.2	96.35	96.51	96.45				96.41	97.02	96.9	96.86				95.94	97.23	97.5	97.59
										94.58	94.05	96.66	96.45				95.55	95.78	97.05	96.74				94.62	96.98	97.27	97.15				95.45	96.89	97.66	97.44
										93.47	94.56	96.76	95.75				95.08	96.02	96.93	97.25				96.09	96.97	96.64	96.76				96.42	97.18	97.41	97.77
										94.52	95.72	96.69	95.88				95.08	96.19	96.89	96.48				95.56	96.95	97.45	97.53				96.31	97.2	97.38	97.73
										94.22	95.16	95.85	96.62				94.15	96.8	96.63	97.08				95.47	97.11	97.43	96.82				95.77	97.15	97.16	97.39
										93.04	95.78	96.26	96.21				95.18	96.59	97.28	97.29				96.27	96.65	97.09	97.52				95.95	96.93	97.11	97.52
										93.53	95.85	96.85	97.35				95.08	96.56	97.29	97.46				94.76	96.9	97.45	97.62				95.85	96.15	97.13	97.31
										92.41	95.32	95.63	97.39				95.27	94.87	97	96.96				95.52	96.5	97.11	97.53				95.82	97.06	96.92	97.25
										94.44	95.94	96.76	94.46				95.29	95.79	96.67	96.01				96.2	96.85	97.12	97.49				95.86	97.13	97.64	97.28
										92.52	96.22	96.36	96.92				95.45	96.66	96.94	97.62				95.49	96.84	96.95	97.46				96.07	96.5	97.14	97.52
										94.39	96.07	96.89	96.48				95.29	96.21	97.3	96.23				95.78	97.17	97.35	97.6				95.96	97.13	97.57	97.28
										94.81	95.01	96.76	96.98				95.64	96.56	96.5	97.53				95.69	95.41	96.49	97.03				96.27	97.01	97.53	97.67
										94.49	95.62	97.08	96.93				95.58	95.85	95.69	97.56				95.98	96.96	96.88	97.09				95.87	97.01	97.25	97.5
										95.12	95.28	96.67	95.97				95.98	96.21	96.48	97.12				95.73	96.8	97.32	97.51				95.9	96.96	97.45	97.47
										91.33	95.59	96.65	94.87				95.4	96.47	97.02	97.3				95.64	96.87	96.57	97.24				95.61	97.12	97.37	97.44
										94.32	95.46	96.87	96.16				94.06	95.76	96.71	97.09				95.4	96.92	97.03	97.48				95.98	96.5	96.23	97.58
										95.23	96.11	96.14	96.2				95.8	96.53	96.18	97				95.82	96.3	96.84	97.43				95.59	97.07	97.24	97.39
										92.79	94.13	95.61	97.02				94.48	96.49	97.04	97.22				95.61	96.76	97.53	97.5				95.93	96.52	97.58	97.43
										93.15	95.89	94.48	94.89				95.25	96.19	96.56	97.24				95.86	96.86	96.46	97.32				96.21	97.13	96.99	97.48
										95.18	94.89	95.38	96.8				95.1	95.91	97.06	97.24				95.56	96.74	96.56	97.06				95.93	96.87	96.91	97.4
										93.76	95.43	97.19	97.04				95.7	94.59	96.96	96.68				95.51	97.02	96.54	97.47				96.06	97.01	97.46	97.65
										94.44	93.63	96.18	96.2				95.43	96.43	97.03	97.2				95.58	96.69	97.12	96.89				95.67	97.03	96.93	97.19
										93.66	96.22	95.9	96.52				95.64	96.65	96.31	97.36				95.33	96.41	97.34	97.61				95.29	97.2	97.13	97.63
										94.4	94.91	96.94	96.84				95.57	96.11	97.2	96.51				94.7	96.97	97.32	97.22				96.06	97.04	97.08	97.65
										93.15	95.84	95.52	96.52				94.91	96.59	96.79	96.55				95.49	96.55	97	97.52				95.79	96.9	96.93	97.8
										95.29	95.03	97.2	95.92				94.49	95.81	96.27	97.45				95.56	96.92	97.4	97.45				95.9	96.71	97.25	97.39
										94.23	95.61	96.02	95.66				95.72	96.76	96.83	96.87				95.26	96.18	96.88	97.34				96.2	96.79	97.33	97.21
										94.02	94.28	95.77	94.96				95.25	96.67	96.62	97.34				94.48	96.84	97.13	96.55				96.26	97.22	97.1	97.19
										93.22	93.6	95.64	95.97				95.33	95.95	97.3	97.17				95.66	96.65	97.45	97.66				96.14	96.78	97.24	97.55
										93.06	95.56	96.76	95.61				94.64	95.87	96.64	97.38				94.17	96.87	96.91	97.32				96.34	97.06	97.57	97.34
										94.16	94.72	97.11	97.14				95.45	96.87	96.85	96.69				96.11	96.76	96.53	96.98				95.33	97.03	97.46	97.32
										94.59	94.21	96.98	96.82				93.96	96.31	96.36	97.3				96.13	97.06	97.17	97.37				95.51	97.07	96.89	97.35
										94.37	95.59	95.84	96.34				95.73	96.55	96.81	96.98				95.84	96.85	97.01	97.5				96.27	96.81	97.36	97.21
										94.47	94.43	96.05	96.76				95.46	96.37	96.28	96.99				96.01	96.6	97.35	97.39				96.37	96.89	97.12	97.57
										93.45	95.61	95.9	96.42				95.16	96.43	97.16	97.61				95.67	96.43	96.99	96.8				96.17	97.07	97.26	97.48
										93.37	95.86	96.86	96.43				92.78	96.27	96.96	96.69				95.52	96.31	97.5	97.48				95.22	96.77	97.17	97.49
										94.67	96.16	96.56	95.8				95.73	96.61	96.77	97.37				95.5	95.69	97.16	97.42				96.18	97.07	97.11	97.43
										93.19	94.43	97.03	96.87				95.56	96.53	97.23	96.54				95.83	96.85	96.74	97.24				95.51	96.84	96.78	97.44
										94.43	95.84	96.47	94.8				95.89	95.83	96.2	96.95				95.83	96.9	96.96	97.14				95.59	96.88	96.99	97.46
										93.16	93.26	96.87	96.79				95.94	95.49	94.74	97.15				95.54	96.78	96.85	97.42				95.21	96.76	97.35	97.42
										92.67	94.9	96.24	97.01				94.7	96.46	95.84	97.38				96.01	96.91	96.8	96.69				95.69	96.92	97.37	97.41
										94.2	93.57	95.2	96.33				94.87	96.6	96.37	96.94				95.88	96.5	96.59	96.9				96.06	97.06	97.47	97.47
										94.22	95.76	96.04	96.67				95.39	96.37	96.59	97.15				95.92	97.09	97.19	97.07				95.77	96.92	96.97	97.46
										94.5	95.06	96.53	96.23				95.39	96.66	97.01	97.09				95.15	95.98	97.03	97.52				95.66	96.79	97.68	97.4
										92.5	95.79	95.1	96.74				95.86	96.31	96.63	97.11				95.55	96.89	97.47	97.54				96.04	97.05	97.23	97.74
										90.95	95.81	96.31	97.08				95.04	96.46	96.79	97.47				96.1	96.74	97.09	96.42				95.46	97.23	97.14	97.47
										92.05	95.06	96.41	96.4				95.12	96.62	96.63	96.92				95.49	96.46	97.52	97.38				95.97	97.21	97.42	97.38
										93.16	95.38	96.42	96.86				95.21	96.48	96.06	96.99				96	96.61	97.61	97.55				95.86	96.69	97.62	97.02
										94.18	95.44	96.48	94.17				94.24	96.4	97.09	97.25				95.55	96.74	97.47	97.22				95.82	97.1	96.84	97.09
										94.29	96.01	94.44	96.78				95.46	96.47	96.97	97.47				95.25	96.37	95.74	97.36				96.21	97.08	97.21	97.54
										91.95	94.13	96.28	96.25				94.88	96.42	97.11	97.25				94.45	96.74	97.05	97.61				96.06	97.03	97.46	97.55
										94.75	95.05	95.56	96.74				95.15	96.28	96.51	96.76				95.51	96.4	97.16	97.56				95.56	97.05	96.86	97.5
										93.95	94.26	95.96	95.3				95.32	96.71	97.29	96.62				95.11	96.89	97.5	97.32				95.22	96.97	97.04	97.76
										91.07	96.16	96.46	96.91				95.26	96	97.1	97.17				96.07	96.97	96.66	97.21				95.89	97.15	96.48	97.52
										93.04	96.32	95.88	95.38				95.42	96.62	96.98	97.15				95.2	96.84	97.2	97.51				95.98	97.13	97.21	97.65
										93.01	95.91	96.18	96.41				94.4	96.42	96.75	97.22				95.73	96.32	96.83	97.57				95.73	96.82	97.42	97.69
										93.76	95.12	96	96.53				94.82	96.57	96.61	97.27				96.12	96.2	97.14	96.85				95.69	96.83	97.33	97.58
										92.43	95.6	96.57	97.03				95.91	96.52	96.18	97.21				95.47	97.16	96.94	97.38				96	96.78	97.27	97.34
										95.03	95.29	96.58	96.87				95.96	96.6	95.97	97.2				95.43	96.63	96.72	97.27				95.04	97.13	97.13	97.29
										94.75	95.69	97.14	96.67				94.11	96.43	97.35	97.25				95.68	95.94	97.16	97.51				96.07	97.08	97.43	97.08
										95.29	95.9	97.14	96.59				94.53	96.71	95.9	97.21				95.33	97.02	97.42	97.44				95.62	96.89	97.18	97.57
										94.3	95.78	96.15	96.74				92.58	96.97	97.55	97.11				94.95	96.56	96.94	97.33				96.13	97.19	97.35	97.2
										95.35	95.42	96.78	96.62				94.62	95.46	96.39	97.13				95.96	96.94	96.65	97.17				96.11	97.02	97.33	97.44
										93.75	95.55	95.95	96.24				94.24	95.86	96.8	97.16				95.61	96.17	96.62	97.23				95.61	97.18	97.28	97.49
										94.86	95.09	96	96.03				95.64	96.93	96.74	97.17				95.54	96.59	97.34	97.3				96.02	96.95	96.68	97.63
										94.13	93.86	95.7	96.79				93.31	96.59	97.03	96.69				95.3	96.88	97.04	97.67				96.19	97.05	96.62	97.01
										93.08	95.52	96.9	96.8				95.56	96.57	96.56	96.93				95.44	96.81	97.47	97.49				96.16	96.57	96.85	97.38
										91.48	93.68	97.27	97.25				94.59	95.99	96.49	97.37				94.76	96.68	97.49	96.89				96.36	97.09	97.36	97.56
										94.09	93.85	96.74	95.92				95.5	96.45	97.09	97.04				96.14	96.61	96.88	97.52				95.99	97.12	96.99	97.69
										95.11	95.97	94.87	96.29				95.81	95.28	96.67	97.51				95.78	96.78	97.25	97.13				96.32	97.05	97.48	97.46
										92.85	95.2	96.06	96.91				94.6	96.36	96.44	97.31				95.25	96.68	97.27	97.5				95.69	97.17	96.69	97.42
										93.31	95.79	95.76	97.04				95.66	96.18	97.08	97.5				95.83	96.96	97.3	97.39				96.12	97	97.38	96.74
										95.33	95.2	96.76	96.29				94.39	95.94	96.8	97.49				95.64	97.03	97.44	97.37				96.02	97.08	96.99	97.22
										93.98	95.9	96.22	95.98				95.14	96.87	97.33	97.39				95.52	96.82	97.27	97.55				96.4	96.8	97.44	97.53
										93.55	95.8	96.78	97.07				95.87	96.39	96.72	97.53				95.43	96.53	97.04	97.16				95.4	96.87	97.48	97.21
										93.66	95.59	95.91	96.36				95.92	96.86	96.61	97.03				94.68	96.58	97.33	97.53				95.32	97	97.23	97.51
										93.93	95.61	96.15	95.35				95.73	96.4	96.55	97.24				95.28	97.06	97.2	97.19				96.04	96.85	97.34	97.3
										94.25	94.86	96.16	96.89				95.68	96.62	96.53	96.89				95.92	97	96.98	97.17				95.87	96.86	97.18	97.38
										94.71	94.14	95.91	96.71				95.62	96.5	95.27	96.73				95.48	96.68	97.24	97.2				95.98	97.23	97.48	97.38
										95.19	95.74	96.81	95.66				95.59	96.71	96.77	96.43				95.83	96.86	97.21	97.19				96.19	96.74	97.01	97.07
										94.57	95.76	96.54	96.56				94.81	96.3	96.98	97.58				95.8	96.59	97.3	97.3				95.73	96.89	97.44	97.33
										95.05	94.9	96.02	95.99				95.04	95.94	95.37	97.54				96.14	96.79	97.38	97.51				95.68	96.95	97.24	97.58
										94.95	94.62	95.8	96.67				92.41	96.45	96.52	97.22				95.79	96.71	97.05	97.32				95.6	96.94	97.12	97.64
										93.2	95.23	96.77	96.72				94.58	95.25	96.35	96.63				95.98	96.91	96.73	97.23				95.6	97.3	97.12	97.63
										94.28	95.54	95.94	96.37				95.03	96.59	97.26	96.84				96.2	96.78	97.05	97.11				95.22	97.1	97.23	97.36
										93.97	95.52	96.14	96.49				94.36	96.31	96.23	96.5				95.77	97.07	97	97.61				95.91	96.86	97.25	96.88
										93.47	95.57	95.71	96.2				95.06	96.46	96.93	96.34				96.07	97.02	97.13	97.29				95.71	97.05	97.13	97.31
										93.84	95.99	94.66	96.96				94.86	95.87	96.8	97.31				95.03	96.91	96.49	96.84				95.96	97.02	97.01	97.57
										95.59	95.2	96.36	96.89				94.98	96.49	95.91	96.81				95.62	96.89	96.91	97.41				96.1	97.09	97.19	97.45
										95.08	96.41	95.79	96.77				94.97	96.08	96.89	97.24				95.24	96.43	96.36	97.51				96.05	97.04	97.44	97.55
										94.25	96.26	96.86	94.77				95.21	96.92	96.88	97.24				95.84	96.88	96.53	97.39				95.92	97.2	97.37	97.68
										91.33	92.89	96.53	96.53				95.8	96.24	97.14	97.13				95.78	96.2	97.02	97.55				95.75	96.63	96.85	97.71
										93.67	95.59	95.91	97.19				95.15	96.7	96.55	97.43				95.51	96.44	97.39	97.35				95.62	96.82	97.29	97.63
										93.5	93.84	96.73	96.58				95.72	96.61	96.07	97				95.61	96.86	97.1	97.44				95.79	96.95	97.29	97.46
										94.02	95.44	96.06	96.88				95.15	96.35	95.22	97.09				96	96.96	96.48	97.42				95.12	97.1	97.35	97.52
										93.17	94.78	95.61	96.24				95	96.04	96.4	96.49				95.94	97.01	96.54	96.84				95.29	96.71	97.34	97.72
										92.78	95.76	96.6	96.09				95.87	96.68	95.85	96.93				95.88	96.93	96.46	97.3				95.16	96.53	96.83	97.54
										93.75	95.88	95.83	97.08				95	96.47	95.69	97.19				94.64	97.06	97.21	97.64				96.25	96.93	97.3	97.57
										94.33	94.58	96.21	95.73				95.52	95.58	96.97	96.44				94.64	96.94	97.26	97.03				96.28	96.92	97.56	97.6
										94.98	95.32	96.16	95.54				92.33	96.49	96.75	97.09				95.93	96.61	96.82	97.65				95.12	96.28	97.4	97.45
										94.26	94.85	95.99	96.7				95.06	96.57	96.63	97.38				96.39	96.87	96.43	96.42				95.94	96.89	97.47	97.57
										94.04	95.71	97.13	96.82				94.3	96.62	97.29	96.89				95.69	96.8	97.51	97.45				95.45	96.75	97.29	97.34
										93.72	94.57	95.37	96.71				95.37	96.46	97.06	97.29				95.48	96.86	97.51	97.46				96.01	97.27	97.46	97.49
										93.93	94.64	97.01	96.69				94.22	96.34	96.96	97.16				94.57	96.67	96.44	96.99				95.88	97	97.41	97.3
										92.83	94.71	97.06	95.32				95.65	96.68	96.87	97.44				95.74	96.89	97.18	97.52				95.93	96.85	97.2	96.77
										95.06	93.44	96.14	97.03				93.39	96.36	95.9	97.08				95.03	96.69	97.45	96.9				95.43	96.85	97.31	97.33
										93.72	96.16	95.5	96.91				94.62	96.18	95.77	96.62				96.02	97.07	97.25	97.29				95.63	97.12	97.23	97.39
										95.1	95.68	97.12	96.83				95.61	96.76	96.7	97.6				95.33	97	97.24	97.29				96.06	96.99	97.27	97.56
										93.42	95.58	97.07	96.11				94.89	96.83	96.61	97.35				95.4	96.51	97.35	97.45				95.28	97.04	97.32	97.61
										93.04	95.81	96.38	96.79				95.71	96.5	97.03	97.25				95.25	96.85	97.29	96.93				95.83	96.9	96.45	97.31
										93.11	94.34	96.34	96.65				94.56	96.68	96.4	97.14				95.84	96.32	96.95	96.95				95.91	96.9	97.37	97.18
										94.72	95.89	96.07	95.75				95.5	96.47	96.93	97.03				94.62	96.51	96.83	97.25				96.25	96.6	97.58	97.52
										93.92	94.9	96.67	96.1				95.11	96.59	96.99	97.15				94.54	96.79	96.46	97.59				95.7	97.01	96.91	97.54
										94.23	95.77	96.38	96.77				94.58	95.77	97.11	97.32				95.69	96.32	97.53	97.38				95.77	96.85	97.14	97.33
										90.93	94.56	96.93	96.58				94.51	96.55	96.8	96				95.55	96.94	97.42	97.47				95.35	97.09	96.47	97.61
										94.45	95.85	96.99	97.06				95.62	96.77	97.18	97.07				96.33	96.79	97.34	97.27				96.05	97.01	97.18	97.66
										94.37	94.93	95.69	96.49				95.07	95.44	96.56	96.61				94.71	96.92	97.56	97.3				95.47	96.98	96.97	97.51
										95.28	95.83	95.16	97.15				95.17	96.73	96.71	96.37				95.21	96.68	96.89	97.35				95.9	96.76	97.21	97.77
										93.38	93.52	95.73	95.81				94.48	96.44	96.83	96.63				95.3	96.04	97.13	97.08				96.03	96.59	96.51	97.46
										91.68	94.9	96.46	96.23				95.75	96.03	96.97	95.55				95.66	96.8	97.03	97.6				95.85	97.27	96.8	97.08
										94.1	93.56	96.59	97.15				95.43	96.4	96.95	97.31				95.5	97.05	96.94	96.97				95.99	97.12	96.97	97.14
										94.34	94.95	96.52	96.76				94.86	96.37	96.5	97.21				96	96.73	97.2	97.5				96.26	96.77	97.2	97.59
										93.29	94.19	95.04	95.35				95.25	96.34	96.74	96.03				95.54	96.84	96.59	97.18				96.28	97.29	97.31	97.01
										94.16	95.23	96.69	96.88				95.66	96.67	96.94	96.7				94.93	96.67	96.95	97.27				94.9	97.1	97	97.35
										94.82	94.77	95.2	96.38				95.36	96.66	97.06	97.42				95.96	96.49	96.92	97.64				95.9	97.02	97.17	97.63
										94.16	95.63	96.56	95.35				94.69	96.31	96.4	97.52				95.83	96.95	97.04	97.41				95.81	97.01	97.51	97.58
										92.85	95.87	96.11	95.77				95.85	96.5	97.28	97.2				95.57	97.08	97.26	97.31				96.02	97.1	97.29	97.54
										95.18	94.99	96.74	96.74				95.88	96.34	96.58	96.89				95.08	96.04	96.48	96.55				95.95	97.19	97.25	97.56
										93.8	95.84	96.74	96.58				94.19	95.06	96.42	96.84				96	97.01	96.11	97.17				95.91	96.75	97.25	97.66
										94.63	96.01	96.88	96.82				95.46	96.79	96.67	97.17				95.29	96.46	96.53	97.13				95.77	96.92	97.54	97.22
										94.54	95.65	96.12	96.24				95.69	96.58	95.94	97.18				95.71	96.93	96.77	97.47				95.47	96.89	97.52	97.66
										94.73	95.83	95.45	96.49				95.13	96.39	96.97	97.24				95.29	97.02	97.14	97.73				95.9	96.66	96.7	97.59
										94.63	96.31	96.24	96.14				94.55	96.26	96.81	97.12				96.01	96.88	96.99	97.05				95.58	96.92	97.36	97.53
										94.33	95.59	96.36	96.59				93.73	95.97	96.94	97.07				96.13	96.78	96.99	97.32				95.69	96.76	97.18	97.44
										94.73	95.03	96.51	97.13				95.06	96.45	97.31	95.28				95.89	96.92	97.34	97.43				96.07	97.02	97.24	97.57
										93.11	95.54	96.28	96.26				95.22	94.91	97.19	97.08				95.86	96.46	97.52	97.62				95.2	96.95	97.29	97.48
										93.1	95.62	96.31	95.97				95.77	96.19	96.61	97.38				95.02	97.18	97.15	97.38				96.14	97.05	96.96	97.36
										94.76	94.34	96.66	96.21				95.36	96.43	96.91	97.04				96.17	96.97	97.04	97.65				95.96	97	97.69	97.48
										93.55	95.85	94.62	96.62				93.9	96.28	95.98	97.38				96.2	96.4	96.7	96.9				95.83	96.93	97.3	97.32
										92.44	95.74	96.97	97.23				94.48	96.25	97.03	97.01				95.69	97.12	97.09	97.54				95.74	97.06	97.35	97.33
										91.88	94.85	97.03	96.5				95.76	96.16	96.85	97.32				95.73	96.84	96.1	97.17				96	96.9	97.25	97.58
										94.24	93.23	96.53	97.23				95.54	95.36	95.55	97.39				95.13	96.86	97.52	97.49				95.42	96.75	97.4	97.67
										93.19	96.13	96.15	95.84				94.72	95.76	96.88	96.52				96.15	96.85	96.92	97.45				96.38	96.84	95.87	97.64
										94.07	95.71	96.03	96.15				95.18	96.72	95.78	97.06				95.86	96.56	97.03	97.7				96	96.61	97.25	97.65
										93.41	95.9	95.49	96.75				95.66	96.89	96.65	97.1				94.59	97.06	97.1	97.36				95.99	97.04	97.25	97.44
										95.11	95.92	96.35	94.79				95.34	96.46	96.48	96.11				95.72	95.78	96.84	96.97				95.93	97.04	97.5	97.39
										92.93	96.04	95.97	96.3				95.83	96.89	96.88	96.38				94.6	96.89	96.88	97.23				95.96	96.87	97.34	97.3
										95.72	94.93	96.58	96.07				95.16	96.28	96.17	96.85				95.56	96.9	97.35	97.1				96.26	96.9	97.37	97.49
										93.29	95.05	96.38	96.73				94.81	96.17	95.73	96.77				95.12	96.18	96.98	97.35				96.27	96.54	97.53	97.39
										94.22	95.56	96.35	96.87				95.44	96.48	95.84	96.84				95.24	96.59	97.25	97.56				95.35	97.07	96.84	97.32
										94.22	95.81	96.18	97.05				96	95.88	97.29	96.98				96.23	97	97.18	97.34				95.69	96.72	97.52	97.59
										92.14	95.16	96.44	96.98				94.19	95.84	96.81	97.33				95.55	96.63	96.4	97.41				96.37	96.96	97.46	97.44
										94.69	95.06	94.84	96.47				96.17	95.69	96.96	96.5				96.12	97.04	97.08	97.22				96.15	96.58	97.32	97.51
										94.72	95.91	96.72	96.83				94.09	96.77	96.82	97				96.33	95.99	97.08	97.27				96.04	96.64	97.29	97.61
										93.15	94.84	96.82	96.73				94.83	96.02	96.92	96.85				95.74	97.12	96.92	97.5				95.54	97.08	97.46	97.34
										95.56	94.52	95.78	96.37				94.63	96.13	96.85	96.63				95.3	95.81	96.99	97.39				96.11	96.15	97.19	97.59
										93.05	95.45	96.85	96.16				94.48	95.34	97.01	96.68				96.3	96.15	96.88	97.54				95.91	96.73	97.41	97.28
										94.45	95.37	95.54	96.68				95.72	96.32	97	96.82				95.7	96.71	96.98	97.36				95.56	96.99	96.94	97.28
										92.61	96.48	96.34	96.67				95.66	96.13	96.63	97.48				95.66	96.5	97.02	97.21				95.44	96.43	97.26	97.47
										92.87	95.75	96.68	96.43				95.04	95.49	97.02	96.38				95.79	96.66	97.11	97.11				96.43	96.09	97.48	97.12
										94.31	95.85	96.69	95.63				95.59	96.37	96.69	97.02				95.82	96.71	97.62	97.05				95.7	96.98	97.34	97.18
										93.14	96.01	96.59	96.95				95.92	96.77	96.38	97.39				95.33	96.11	97.55	97.61				96.29	96.62	97.34	97.36
										93.31	95.06	96.03	95.9				95.1	96.08	96.67	97.35				95.01	96.42	97.33	96.85				96.17	96.98	97.16	97.27
										95.11	96	94.69	96.24				95.34	95.77	96.68	96.62				96.07	96.53	96.62	97.18				96.27	96.89	97.33	97.47
										94.56	96.53	96.39	97				95.94	96.41	96.82	96.96				95.2	96.39	96.84	97.01				95.98	97.05	97.55	97.54
										94.78	96.01	96.12	96.33				94.92	95.87	97.13	97.27				95.84	96.46	97.29	97.4				95.33	97.02	97.4	97.62
										94.08	94.93	95.71	95.4				94.34	95.31	97.39	96.96				95.51	95.76	97.4	97.39				96.01	96.84	97.21	97.16
										95.14	95.24	96.1	96.67				95.53	96.33	97.32	97.08				95.74	96.89	97.41	97.26				95.54	96.31	97.46	97.4
										94.29	95.72	95.41	96.71				94.67	96.01	96.84	97.08				95.85	96.16	97.45	97.46				95.75	96.58	96.93	97.23
										93.09	94.9	96.82	95.76				95.08	96.15	97.07	96.53				95.93	96.53	97.26	97.46				95.72	96.36	97.4	97.43
										94.18	93.84	96.03	96.73				94.72	95.49	96.78	97.27				95.36	95.74	97.2	97.4				96.17	96.96	96.76	97.57
										91.76	95.51	96.72	97.32				95.03	96.25	96.99	96.73				96.12	95.87	96.88	97.5				96	96.78	97.55	97.25
										93.98	94.69	96.88	96.32				95.47	95.73	96.98	96.86				95.92	96.12	97.47	97.36				95.42	97.01	97.17	97.56
										92.87	94.11	96.68	97.14				94.2	95.2	97.04	96.37				95.85	96.88	97.17	97.5				95.51	96.7	97.62	97.42
										94.45	95.83	96.85	95.1				95.62	96.16	96.83	96.62				95.67	96.97	97.37	97.35				95.33	96.67	96.52	97.84
										93.35	94.86	96.17	96.59				95.63	96.19	97.28	96.96				95.82	97.17	96.94	96.91				95.93	96.12	97.34	97.42
										92.51	95.42	95.28	96.98				95.46	96.23	95.65	96.48				95.46	96.36	97.38	97.37				95.86	96.56	97.21	97.38
										93.9	94.3	96.82	94.34				94.19	95.86	96.86	97.01				95.61	96.63	96.6	97.5				96.07	96.27	97.67	97.42
										94.63	94.9	96.66	96.51				94.56	96.24	96.42	97.32				96.08	96.14	97.1	96.42				96.37	96.11	97.49	97.55
										93.91	94.77	97.14	96.72				95.6	96.59	97.22	96.9				95.84	96.61	96.7	97.55				96.28	96.11	97.45	97.35
										93.31	93.58	96.41	96.67				95.41	95.97	96.21	96.94				95.72	96.84	97.39	97.37				95.94	96.57	97.61	97.64
										95.05	96.52	95.89	96.54				95.12	95.8	96.87	97.22				96.1	96.79	97.32	97.5				96.1	97.01	97.12	97.41
										94.26	95.44	95.34	96.96				94.81	96.09	97.07	96.14				96.18	95.89	97.32	97.3				95.3	97.17	96.89	97.63
										94.28	95.57	95.21	97.09				95.59	95.81	96.87	96.91				95.8	96.72	97.11	97.3				95.78	96.81	97.42	97.44
										91.79	96.18	95.81	97.11				94.53	95.55	97.17	97.15				95.12	96.02	96.38	97.52				96.16	96.88	97.25	97.05
										94.67	95.81	97.05	96.78				95.39	95.7	96.93	96.73				95.08	96.5	97.29	97.18				95.89	97.09	97.35	97.62
										93.55	96.22	95.24	96.98				94.92	96.59	96.25	96.2				95.57	96.77	97.15	97.42				96.26	97.07	97.07	97.13
										93.04	94.64	96.7	96.45				94.27	95.38	96.67	97.23				95.12	96.57	97.37	97.13				96.05	96.69	97.17	97.49
										91.57	95.19	96.9	95.08				95.51	95.67	97.09	96.99				95.41	96.14	96.97	97.31				95.74	96.5	96.94	97.61
										91.95	94.42	95.83	95.78				95.51	96.83	97.16	97.03				96.25	96.42	96.87	97.33				95.98	96.86	97.55	97.29
										93.3	94.79	93.14	95.36				95.38	95.92	96.99	97.34				96.2	95.98	97.32	97.31				95.96	96.57	97.55	97.4
										93.62	95.94	97.01	96.36				95.5	95.96	95.84	97.42				95.31	96.88	97.07	97.45				95.26	97.06	97.22	97.45
										94.45	95.8	95.5	96.77				93.78	96.57	97.12	96.26				95.69	96.13	96.86	97.26				96.07	96.38	97.34	97.24
										92.59	96.68	95.56	96.18				95.92	96.23	97.05	96.99				96.01	95.57	97.05	96.9				96.17	95.57	97.36	97.26
										94.68	93.83	96.77	95.57				95.34	95.9	95.53	97.36				95.49	96.14	97.02	97.53				95.9	96.83	97.45	97.51
										94.51	94.85	96.5	96.82				95.94	95.78	96.37	97.48				95.48	96.74	97.2	97.35				95.77	96.73	97.17	97.5
										94.57	95.5	96.7	96.52				95.74	96.33	96.88	97.29				95.72	96.68	96.99	97.34				95.78	96.31	97.13	97.42
										92.71	95.29	96.76	96.21				94.24	96.72	97.08	97.02				95.82	96.26	96.94	97.28				95.99	96.48	97.55	97.44
										93.47	95.73	96.78	96.86				95.52	96.14	96.68	97.08				96.09	96.48	97.3	97.17				95.79	97.13	97.18	97.39
										92.84	95.99	95.75	96.99				95.29	95.83	97.29	97.01				95.8	96.48	97.24	97.69				96.3	97.23	97.3	97.48
										93.77	94.8	96.86	96.53				94.66	95.92	96.34	97.14				95.04	96.28	97.24	97.47				95.58	96.07	97.43	97.5
										93.33	95.46	97.1	96.9				95.81	96.04	96.94	97.23				94.98	96.59	97.31	96.93				96.34	96.93	97.02	97.57
										93.13	94.15	96.66	96.27				95.28	95.09	97.11	96.95				95.76	96.6	97.07	97.5				96.32	97.11	97.72	97.7
										94.22	96.29	96.33	96.46				95.3	96.09	97.02	96.72				96.17	96.98	96.85	97.13				95.43	96.78	97.67	96.83
										94.26	94.84	95.88	95.95				95.48	96.68	96.72	97.05				94.64	96.26	97.16	97.44				96.34	97.08	97.16	97.6
										94.61	93.69	95.22	96.66				94.62	96.71	97.3	96.38				95.56	96.76	96.94	97.38				95.82	96.79	97.02	97.47
										93.56	92.74	96.49	95.98				92.72	95.67	96.82	96.85				95.17	96.61	97.51	97.47				96.5	96.01	97.1	97.47
										92.81	95.44	95.8	95.76				94.38	94.14	97.12	96.82				95.85	96.1	97.38	97.27				96.11	97	97.09	97.61
										94.32	94.94	95.98	96.67				94.61	95.6	96.7	96.16				95.84	96.76	97.28	97.16				95.97	97.13	97.54	97.55
										93.57	96.17	96.74	97.13				94.89	96.38	96.61	96.58				95.61	96.94	97.41	97.27				96.24	96.37	97.6	96.61
										93.32	95.49	95.66	96.76				95.19	96.33	96.26	97.1				95.81	96.08	96.96	97.42				96.1	97.12	97.32	97.25
										91.67	94.65	96.63	95.99				94.57	96.56	97.42	96.65				96.1	95.77	97.34	97.27				95.71	96.73	97.11	97.79
										94.8	95.96	95.85	96.27				95.29	95.73	97.07	97.3				94.88	96.85	97.08	97.63				95.41	96.9	97.46	97.03
										94.37	95.07	95.18	94.49				95.84	95.91	96.61	97.17				95.98	96.78	97.27	97.21				95.85	96.86	97.5	97.47
										91.73	95.69	95.44	96.18				94.06	96.24	96.45	97.11				95.13	96.86	97.57	97.26				96.09	96.73	97.16	97.49
										94.45	95.81	96.42	96.67				95.17	96.19	96.98	97.26				95.83	96.75	97.43	97.64				96.14	96.75	96.84	97.63
										93.96	95.69	96.69	97.02				95.34	96	96.9	97.05				95	96.37	97.36	97.05				95.32	96.91	97.23	97.23
										92.52	95.51	95.31	96.05				95.31	96.44	97.33	97.02				95.3	95.35	97.31	96.96				96.48	96.51	97.34	97
										93.73	94.99	95.09	96.62				94.32	96.55	97.03	95.57				95.76	96.44	96.74	97.33				95.89	97.04	97.12	97.56
										93.82	95.67	96.42	96.84				95.49	96.28	96.45	97.11				95.6	96.78	97.16	97.39				96.08	96.92	97.52	97.32
										95.09	95.88	96.76	95.99				95.75	96.17	97.09	96.67				95.66	96.84	96.79	97.2				96.44	96.81	97.33	97.56
										93.16	95.07	95.98	96.01				95.5	95.36	96.91	96.54				95.81	96.99	97.05	96.93				96.12	96.87	97.4	97.57
										93.86	94.78	93.98	96.87				95.29	95.13	96.92	97.31				95.32	95.37	97.37	97.38				95.44	95.94	97.31	97.22
										93.47	95.09	96.45	96.75				95.28	95.97	97.26	97.39				95.4	96.42	97.31	97.1				95.74	96.73	97.56	97.64
										94.14	94.08	94.77	95.83				95.87	95.79	96.93	96.85				95.32	96.58	96.73	97.2				96.28	97.01	97.26	97.76
										95.15	95.29	95.99	96.67				94.86	96.3	97.08	97.22				95.93	97.06	96.94	97.3				96.07	96.85	97.08	97.29
										93.38	93.71	96.95	96.82				94.61	95.29	96.99	96.18				95.91	96.18	97.07	97.36				95.54	96.76	97.35	97.3
										93.64	95.56	96.17	97.08				94.16	95.85	95.83	97.12				95.33	96.31	97.61	96.7				95.34	96.82	97.46	97.46
										95.06	95.14	96.31	97.16				94.58	96.53	96.86	96.78				95.13	96.64	97.33	97.49				96.26	96.86	97.22	97.52
										94.84	95.56	95.12	95.64				94.84	95.32	96.24	97.5				95.76	96.5	97.05	97.48				95.9	96.55	97.05	97.41
										93.48	96.32	96.19	96.9				95.23	96.15	96.64	97.15				95.28	96.25	97.14	97.31				95.16	96.64	97.37	97.62
										93.88	93.88	96.9	95.67				94.33	96.6	97.1	97.04				96.02	96.72	97.46	97.11				95.89	96.94	97.19	97.37
										93.84	95.09	96.57	97.03				94.72	96.55	97.31	97.39				95.56	96.79	97.63	97.47				95.94	96.88	97.48	97.38
										95.16	94.93	96.19	96.85				95.5	96.64	97.17	97.19				95.57	96.86	97.31	97.52				96.15	96.69	97.44	97.63
										93.89	95.94	96.42	96.28				95.29	95.8	96.22	97.11				95.53	96.91	97.21	97.42				96.27	95.83	97.43	97.46
										92.68	94.99	96.86	97.12				95.26	94.95	96.31	96.89				95.52	96.62	97.11	97.3				96.21	96.36	97.12	97.53
										93.4	95.22	96.12	96.81				95.26	96.59	96.96	96.69				95.32	96.61	97.25	97.26				95.99	96.92	97.25	97.32
										92.99	94.94	96.11	96.22				95.82	96.23	96.43	96.99				95.88	96.51	97.21	97.43				95.81	96.75	97.01	96.87
										93.27	95.61	96.31	96.93				94.53	94.89	97.05	97.12				95.51	96.72	96.95	97.63				95.86	96.44	97.13	97.55
										93.4	95.11	95.54	96.96				95.37	96	97.08	96.45				95.65	96.42	97.34	96.59				96.09	96.62	97.22	97.48
										94.2	95.83	95.24	96.84				95.29	96.27	96.63	96.42				95.25	96.87	97.25	97.18				96.16	96.63	97.52	97.52
										94.11	94.17	96.86	96.48				96.01	95.81	96.52	97.33				95.69	96.34	97.04	96.87				95.96	95.64	97.18	97.76
										91.88	94.27	96.36	96.34				95.79	96.17	96.67	97.22				95.73	96.05	97.07	97.62				95.97	96.94	97.61	97.47
										92.33	96.15	96.73	97.2				93.79	96.77	96.79	96.7				96.18	95.65	97.19	97.47				95.35	96.26	97.48	96.99
										94.83	95.82	96.61	96.74				95.23	96.01	96.91	97.04				96.36	95.83	97.32	97.51				96.28	96.8	97.4	97.39
										93.96	93.9	95.13	96.3				95.4	96.7	96.84	97.31				95.76	96.57	97.5	97.3				95.97	96.87	97.31	97.42
										94.21	95.43	96.76	96.83				94.88	95.63	96.65	97.26				95.55	96.35	96.91	96.67				96.07	97.21	96.96	97.33
										93.39	96.16	96.29	96.79				95.05	95.44	96.45	97.15				95.42	96.45	96.98	97.2				96.27	96.95	97.3	97.39
										93.3	95.21	95.98	96.39				95.36	95.73	96.65	97.18				95.67	96.82	96.84	97.41				95.29	96.36	97.52	97.29
										94.79	95.29	97.28	96.86				95.3	94.33	97.18	97.19				95.51	96.75	97.09	97.2				96.42	96.68	97.51	97.29
										94.19	96.48	96.16	96.71				95.35	95.1	96.45	97.15				95.94	96.6	96.9	97.46				96.07	96.62	97.52	97.52
										94.97	95.89	96.49	96.98				94.06	96.24	96.87	96.75				95.12	96.87	97.4	97.4				95.72	96.95	97.6	97.6
										95.29	92.05	95.63	96.89				94.76	96.62	96.51	97.5				94.93	95.37	97.16	97.3				96.23	96.93	97.53	97.58
										91.05	96.22	96.72	96.53				93.02	96.25	95.06	96.55				96.06	96.56	96.84	97.1				95.81	96.96	97.48	97.53
										95.25	96.31	96.08	96.52				95.6	94.88	96.82	96.82				95.25	96.89	97.26	97.51				96.08	97.17	97.28	97.02
										94.15	96.25	96.2	96.86				95.72	96.15	96.99	97.09				95.97	96.57	97.14	97.5				95.83	96.51	97.22	97.34
										93.96	95.04	96.95	96.42				95.27	96.31	97.13	96.69				95.9	96.53	97.23	97.42				96.25	96.08	97.19	97.55
										93.93	95.95	95.95	97.08				95.77	95.74	96.33	96.4				94.91	95.49	97.12	97.25				95.66	96.63	97.2	97.37
										93.33	93.88	96.3	96.65				94.53	95.95	97.28	96.78				95.13	96.27	97.29	97.13				95.34	96.61	97.19	97.29
										94.71	92.77	96.74	96.92				95.49	95.63	96.64	97.23				95.98	96.06	96.4	97.33				95.84	96.46	97.45	97.62
										94.44	94.6	96.58	96.88				94.09	95.32	97.03	97.4				95.64	96.8	97.21	97.44				96.11	96.72	97.27	97.67
										94.78	94.32	96.24	95.03				95.36	96.26	96.74	96.83				95.7	96.75	97.43	97.24				96.21	96.27	97.56	97.25
										95.23	96.42	96.82	95.94				95.33	95.47	97.05	96.26				95.74	96.29	96.93	97.22				96.26	96.8	97.47	97.19
										95.08	95.68	96.49	95.54				94.03	96.32	97.1	97.18				96.02	96.7	97.36	97.21				96.12	96.67	97.13	97.55
										94.28	95.66	96.68	96.35				95.16	96.33	96.69	96.87				96.14	97.08	96.58	97.11				96.18	96.64	97.08	97.6
										93.73	95.24	96.73	97.11				94.43	96.41	97.3	96.84				95.94	96.37	97.26	97.52				95.49	96.29	97.38	97.2
										94.18	95.29	95.43	97.25				94.18	95.65	97.35	97.14				95.69	96.92	97.39	97.12				96.18	96.82	97.4	97.68
										95.1	94.52	96.78	97.36				95.67	96.06	97.26	97.38				95.96	96.45	96.62	97.38				95.81	96.59	97.32	97.47
										92.38	94.65	96.75	96.2				95.39	95.9	96.95	96.21				95.74	96.28	96.98	97.12				96.06	96.89	97.41	97.43
										94.08	96.02	96.09	96.74				95.56	94.42	96.55	96.63				96.24	96.72	96.95	97.15				96.13	96.85	97.35	97.32
										95.03	93.72	96.7	96.05				94.98	96.32	96.96	96.88				95.58	96.59	97.32	97.52				95.43	96.75	97.46	97.62
										91	96.14	96.2	97.06				94.46	95.79	97.23	96.98				95.91	95.93	97.24	97.03				96.12	96.5	97.66	97.38
										92.3	95.89	95.16	96.08				94.4	96.12	97.29	97.57				95.85	95.48	97.23	97.37				96.14	96.69	97.09	97.17
										94.77	96.05	95.2	96.78				93.93	96.29	96.95	97.04				95.96	96.31	97.22	97.22				96.15	96.73	97.57	97.41
										90.13	95.38	96.7	96.27				94.85	96.21	96.31	97.29				95.87	96.68	97.18	96.89				95.95	96.66	97.46	97.09
										92.23	95.42	96.75	96.48				95.3	95.62	96.83	97.33				95.34	96.72	96.43	97.12				96	96.11	97.45	97.49
										95.51	94.9	95.46	96.15				95.16	96.76	97.18	97.14				95.9	96.86	96.94	97.29				95.97	96.58	97.29	97.42
										95.12	96.26	96.57	96.48				95.07	96.14	96.87	97.13				95.97	97.1	97.22	96.7				96.09	96.34	97.46	97.4
										94.46	95.05	97.14	96.2				94.17	96.18	95.97	97.35				96.1	96.08	97.08	97.33				96.4	97.3	96.86	97.68
										93.43	95.95	95.32	96.43				94.93	95.8	96.42	96.32				96.19	96.65	97.4	97.26				96.25	96.56	97.18	97.54
										93.54	95.67	96.24	96.23				95.29	96.04	97.05	96.96				95.33	96.73	96.9	97.27				95.87	97.12	97.38	97.22
										94.43	93.07	96.27	97.19				95.4	96.52	97.07	97.31				96.2	95.93	97.12	97.2				96.31	96.66	97.36	97.54
										92.92	94.27	96.31	96.15				94.92	96.34	97.12	96.8				95.51	96.88	96.89	97.13				95.88	96.72	97.28	97.47
										92.85	94.75	96.6	96.96				94.85	96.6	97.07	97.34				95.59	95.81	97.47	97.65				96.15	96.8	97.35	97.54
										91.65	95.88	96.58	97.15				95.73	96.92	96.29	97.05				95.84	96.34	97.06	97.5				96.13	96.87	97.33	97.51
										95.16	94.92	96.67	96.36				95.53	95.96	97.05	97.11				95.82	96.71	97.35	96.94				96.04	96.4	97.7	97.39
										94.91	94.54	96.04	96.8				95.22	96.29	96.82	96.73				95.31	96.36	97.21	97.63				96.36	96.78	96.96	97.05
										93.76	92.67	96.17	97.05				94.75	96.71	96.99	97.42				95.83	96.74	96.17	97.15				96.17	96.46	97.25	97.21
										88.33	94.14	95.92	97.08				94.89	95.69	96.71	96.7				95.35	96.02	96.73	97.36				96.31	96.91	96.63	97.56
										95.65	94.94	96.14	97.18				94.72	95.77	96.27	96.92				95.89	96.27	97.45	96.9				95.99	97.19	97.58	97.57
										95.56	95.57	94.29	96.12				95.46	94.63	96.94	97.31				95.75	96.54	97.1	97.5				95.19	96.5	97.5	97.52
										94.34	96.47	96.48	97.13				95.1	96.41	97.37	97.58				95.26	95.57	96.79	97.37				95.62	96.56	97.32	97.63
										94.56	96.28	97.09	96.51				95.02	96.5	96.2	96.95				95.86	96.22	96.72	97.13				95.16	97.12	97.46	97.28
										94.22	95.45	96.06	97.44				95.46	96.88	96.38	97.28				95.94	96.7	97.32	97.16				96.23	95.84	97.16	97.47
										95.06	95.51	95.45	96.81				94.86	96.55	96.44	96.19				96	96.53	97.45	97.27				96.07	96.98	97.17	97.34
										95.29	95.52	96.39	96.33				94.47	95.71	96.4	96.81				96.22	96.84	97.32	97.4				95.67	96.38	97.46	97.58
										90.06	96.18	95.94	97.3				94.24	95.92	97.18	96.97				94.2	96.7	97.2	96.81				95.29	96.71	96.88	97.5
										94.07	96.17	96.47	96.87				95.49	96.61	97.18	96.85				96.12	96.88	97.21	97.26				95.94	96.49	97.41	97.5
										93.73	96.27	96.53	96.58				94.91	95.53	96.69	96.02				96.01	96.11	97.3	96.79				96.22	97.01	97.27	97.44
										93.49	96.09	96.6	94.77				94.08	96.43	97.08	97.1				94.93	96.34	97.18	97.38				96.25	97.01	97.24	97.61
										93.65	95.01	94.89	95.79				95.01	96.2	96.84	97.07				95.85	95.09	96.76	97.49				95.83	96.43	97.41	97.57
										94.34	96.21	94.64	96.86				94.39	94.92	97.31	97.39				95.29	96.77	97.53	97.51				96.29	96.78	97.15	97.32
										93.49	96.57	95.78	96.72				95.26	96.2	97.16	96.88				95.99	96.47	96.71	97.45				96.07	96.44	97.07	97.33
										93.44	95.74	96.49	96.32				94.41	95.42	96.81	96.83				96.03	96.27	97.36	97.26				95.83	97.23	97.51	97.5
										95.02	95.82	96.93	96.49				95.08	95.52	96.92	97.3				95.35	96.46	97.43	97.35				96.12	97.07	97.07	97.96
										94.77	95.58	96.34	95.64				95.43	94.98	97.52	96.94				95.77	96.05	97.64	97.27				96.02	96.85	97.22	97.51
										94.32	95.95	96.87	96.7				95.47	96.88	96.85	96.35				95.35	96.54	96.81	96.78				95.91	96.74	97.42	97.47
										86.41	96.25	96.91	96.88				94.73	96.29	97.32	96.86				96.18	96.79	97.14	97.52				95.54	97.01	97.15	97.63
										92.47	95.64	96.86	97.22				94.74	96.71	96.86	97.46				95.63	96.3	96.68	97.51				95.83	97.11	97.32	97.37
										93.53	95.94	96.8	96.72				95.31	95.16	96.72	96.82				95.77	96.59	97.31	97.29				95.95	96.88	97.3	97.4
										90.21	95.68	96.6	95.97				95.28	95.9	96.89	97.26				95.29	96.61	97.22	97.55				95.91	97.19	97.19	97.16
										94.61	95.07	96.2	96.81				95.56	95.96	96.92	97.26				95.22	97.07	97.29	97.47				96.02	96.86	97.15	97.48
										94.8	96.01	95.42	95.87				94.64	96.54	97.05	97.01				95.72	96.05	97.43	97.39				95.64	96.94	97.38	97.18
										94.15	94.05	96.67	96.71				95.18	93.99	96.2	96.88				96	95.92	97.07	97.14				96.06	96.88	97.58	97.13
										93.56	92.61	97.23	96.58				95.48	95.4	97.31	96.74				95.53	96.27	97.54	97.53				96.28	96.85	97.45	97.89
										95.31	94.76	97.1	96.72				95.57	96.58	96.94	97.19				95.96	96.46	97.29	97.07				95.96	96.96	97.06	97.35
										94.3	95.42	96.9	95.31				95.32	95.86	96.9	96.9				95.6	96.8	96.78	97.5				96.2	96.34	97.32	97.34
										94.25	96.45	96.82	95.42				95.29	95.94	96.62	97.34				95.41	96.93	96.58	97.42				95.87	96.26	97.29	97.66
										94.81	95.19	96.94	96.92				94.33	96.01	96.6	97.3				95.77	97.01	96.95	96.59				95.25	96.31	97.54	97.63
										95.17	95.92	95.75	96.84				95.4	96.51	97.02	97.52				95.94	96.95	97.24	97.13				96.24	96.36	96.9	97.61
										92.49	95.53	96.24	97.01				94.48	95.31	96.73	97.09				95.61	96.66	97.04	97.54				96.07	96.52	97.47	97.59
										94.39	96.41	96.79	96.78				94.68	96.52	96.83	96.92				95.72	96.15	97.28	97.23				96.11	95.78	97.36	97.55
										94.99	96.03	96.58	97.18				95.2	95.99	96.76	96.04				95.9	96.07	96.65	97.34				95.85	96.68	97.22	97.25
										94.24	94.8	94.78	96.47				95.01	95.89	97.16	97.42				95.42	95.96	97.36	97.57				96.24	96.82	97.03	97.77
										93.99	95.62	95.91	97.09				95.43	96.21	96.69	97.24				94.92	96.87	97.31	97.34				96.21	96.76	97.49	97.33
										94.75	96.36	96.71	97.4				95.15	96.07	96.62	97.2				95.68	96.45	96.5	96.78				96.12	96.81	97.53	97.51
										94.81	94.3	96.49	96.73				95.52	95.68	96.12	96.9				95.54	96.69	96.99	96.92				96.34	96.96	97.44	97.48
										95.19	94.85	96	97.06				96.12	95.71	96.53	97.06				96.1	96.17	97.41	97.06				95.93	96.83	97.15	97.62
										95	96.04	96.75	95.67				94.36	96.08	97.22	96.52				94.12	96.94	97.11	97.18				96.17	96.55	97.38	97.47
										94.82	95.92	96.3	96.99				95	95.88	96.98	97.14				95.29	96.92	97.39	97.25				96.24	96.98	97.47	97.26
										94.3	95.15	95.84	95.99				95.7	96.48	96.66	96.65				96.09	96.76	97.26	97.46				96.11	97.06	97.04	97.36
										92.83	96.09	96.76	96.65				95.5	96.44	96.91	96.23				96.18	95.97	97.08	97.62				95.86	96.78	97.54	97.22
										94.44	95.18	95.63	97.18				95.11	95.45	96.51	96.94				96.12	96.98	97.36	97.1				95.37	96.35	97.42	97.49
										94	95.13	96.44	96.5				95.55	95.86	96.29	96.64				95.91	96.89	97.22	96.77				95.96	96.59	97.47	97.29
										94.71	95.77	95.94	96.66				95.59	96.02	96.21	97.01				94.53	96.99	97.36	97.23				95.96	96.66	97.65	97.45
										91.75	96.29	96.7	96.66				94.05	94.99	96.69	96.45				95.92	96.83	96.76	96.92				95.84	96.4	97.46	97.34
										94.61	94.15	96.07	94.71				95.59	96.35	96.66	97.35				95.69	96.84	97.04	97.16				95.5	96.52	96.95	97.26
										94.38	96.37	96.76	96.12				93.73	95.86	96.89	96.36				94.85	96.82	97.49	96.92				95.88	97.02	97.22	97.37
										94.93	96.05	96.48	96.98				94.83	96.34	96.96	96.68				96.05	96.56	97.29	97.25				95.97	96.84	97.38	97.42
										93.01	96.2	96.13	96.54				94.13	96.69	96.8	96.74				96.2	95.81	97.44	97.21				95.87	97.39	97.02	97.48
										95.28	96.08	96.82	96.43				95.05	95.02	96.66	97.11				95.28	97.09	97.25	97.38				95.81	96.65	97.37	97.52
										94.91	94.99	96.55	96.26				96.01	96.06	96.68	96.8				96.07	96.85	97.08	97.49				96.18	97.07	97.41	97.23
										92.89	95.01	96.62	94.76				95.05	95.61	97.13	96.76				95.48	96.62	96.27	97.24				95.9	96.59	97.06	97.47
										92.39	95.91	96.46	96.95				95.32	96.43	97.07	97.22				95.98	96.71	96.87	96.75				96.11	96.99	97.3	97.54
										95.48	95.16	96.42	96.46				94.51	96.19	96.99	97.27				95.64	96.36	97.48	97.31				96.06	96.79	97.24	97.24
										94.12	96.55	95.33	96.58				95.06	96.03	97.28	97.27				95.38	96.52	96.89	97.44				95.41	97.05	96.97	97.47
										94.09	93.64	95.68	97.14				95.49	95	96.97	96.54				95.79	96.56	97.08	97.25				95.74	96.65	97.3	97.61
										94.3	96.17	96.18	94.52				95.5	96.86	96.31	97.1				95.5	95.3	97.18	97.42				95.93	96.62	97.51	97.45
										93.07	96.74	96.3	96.9				95.37	95.29	96.23	96.93				95.35	96.28	97.19	97.12				95.12	96.95	97.32	97.4
										92.92	95.12	96.72	96.96				94.63	95.64	96.54	97.56				94.75	96.17	97.45	97.16				95.98	96.65	97.23	97.44
										92.18	96.09	94.49	96.5				94.89	94.85	96.69	96.69				96.03	96.71	97.07	97.43				95.79	96.59	97.49	97.43
										93.76	96.74	96.42	96.44				95.36	96.28	97.37	96.92				95.74	96.19	97.1	97				96.15	96.23	97.27	97.58
										92.96	95.41	95.68	96.93				94.87	96.36	96.73	96.88				95.9	96.27	97.06	97.46				95.91	96.15	97.36	97.44
										92.58	96.4	96.45	94.82				95.31	95.78	96.96	97.21				95.83	96.32	97.49	97.6				95.52	96.93	97.45	97.59
										90.65	93.89	96.35	95.63				95.93	95.3	96.64	97.48				96.15	97.02	97.11	97.21				96.07	97.04	97.41	97.58
										93.9	95.67	96.47	96.41				95.19	96.52	95.77	97.15				95.75	96.4	97.22	96.55				95.67	96.58	97.18	97.49
										94.01	96.18	96.45	97.07				95.16	96.84	96.69	97.46				95.69	96.77	96.93	97.4				96.51	96.98	97.1	97.54
										94.99	96.01	96.99	93.41				94.55	95.62	96.2	96.45				95.48	96.94	96.93	97.37				96	95.85	97.11	97.67
										91.77	94.12	95.72	96.52				93.59	96.02	97.09	97.41				95.99	96.95	97.43	97.3				96.17	97.06	97.38	97.28
										89.55	96.65	96.38	96.43				94.43	96.05	96.99	97.36				94.94	96.2	97.27	97.07				95.87	96.8	97.56	97.33
										94.92	95.98	95.64	96.45				95.37	95.23	97.26	97.04				96.22	96.41	96.81	96.95				96.1	97.14	97.56	97.55
										93.48	96.02	96.72	96.47				95.23	95.38	96.81	97.36				95.91	96.94	97.51	97.07				96.16	95.65	97.31	97.15
										92.51	96.21	95.66	96.63				96.1	96	97.46	97.25				95.47	95.79	97.09	97.31				96.25	96.01	97.56	97.4
										95.14	95.79	96.66	96.2				94.83	94.18	97.02	96.98				95.45	96.74	97	97.51				95.97	96.92	97.53	97.35
										94.13	95.75	96.7	94.87				94.73	96.03	96.8	97.44				95.52	96.28	97.1	97.34				96.2	96.52	97.62	97.58
										94.15	96.46	96.13	96.82				95.9	96.58	96.32	96.66				95.9	96.76	96.94	97.25				96.16	96.85	97.37	97.48
										93.15	95.62	95.91	96.77				95.55	96.24	97.03	97				96.08	97.08	97.12	97.53				96.37	96.66	97.31	97.49
										95.44	95.92	96.94	96.99				95.62	95.61	97.06	97.43				95.75	96.42	97.47	97.61				95.7	96.2	97.56	97.67
										94.7	95.82	94.62	96.91				94.34	96.51	96.3	96.64				95.66	96.37	97.07	97.4				95.55	96.75	96.89	97.4
										95.98	95.21	96.79	96.96				94.59	95.93	96.72	97.38				95.58	95.63	97.26	97.32				96.07	96.79	97.74	97.31
										95.27	95.5	96.88	96.43				95.43	96.39	97.1	96.74				95.7	96.49	96.67	97.11				96.09	96.49	97.14	97.41
										94.06	96.42	95.96	96.56				94.83	96.22	96.61	96.62				96.01	95.59	97.17	97.24				95.68	96.87	97.51	97.48
										93.63	94.59	97.15	96.55				95.58	95.65	96.84	97.07				95.73	95.75	97.32	97.21				95.7	95.6	97	97.58
										95.92	95.21	96.27	96.75				94.75	96.5	97	97.36				95.79	96.84	96.83	97.25				95.72	96.38	97.53	97.28
										93.26	96.25	96.91	91.7				95.35	95.84	96.89	96.78				95.13	95.4	97.26	97.39				96.15	96.39	97.28	97.15
										94.1	95.68	96.74	96.03				94.66	96.44	96.62	97.18				95.63	96.66	96.41	96.79				95.5	96.92	97.47	97.36
										91.55	96.23	97.34	96.87				95.88	96.54	97.2	96.98				95.14	96.31	97.4	96.9				96.05	97.18	97.55	97.7
										93.51	95.34	95.91	96.91				95.13	95.64	97.29	97.09				95.55	96.48	97.61	96.86				96.11	96.43	97.31	97.29
										86.92	96.13	96.57	96.66				95.01	95.43	97.25	97.38				95.78	96.64	96.95	97.28				96.15	96.18	96.99	97.66
										95.14	95.67	96.8	96.58				94.82	95.82	96.55	97.38				95.79	95.23	97.27	97.39				95.69	97.06	97.47	97.29
										94.77	95.56	95.45	96.53				95.53	96.82	96.89	97.36				95.22	95.64	97.58	97.48				96.08	97.02	97.46	97.24
										95.46	96.45	95.63	96.63				93.28	96.71	95.36	95.97				94.91	96.63	96.81	97.72				95.14	96.21	97.55	97.22
										91.46	96.03	95.76	96.68				95.4	96.52	96.86	96.72				95.59	96.15	97.09	97.36				96.24	96.59	97.15	97.01
										93.32	96.17	96.14	96.49				95.06	95.55	96.02	96.89				94.73	95.73	97.34	97.24				96.21	96.64	97.51	97.52
										94.65	95.28	96.6	96.63				94.84	95.53	97.3	97.3				95.92	96.25	97.05	97.47				95.96	96.59	97.2	97.42
										93.46	95.02	96.22	96.9				94.28	95.14	96.81	96.38				94.99	96.42	97.25	97.17				96.06	96.48	97.06	97.32
										95.44	96.21	95.36	96.06				95.6	96.45	97.03	97.43				95.08	96.73	97.3	96.93				96.12	96.15	97.06	97.33
										91.15	95.84	95.95	97.08				95.29	95.9	96.67	97.24				95.59	97.16	97.19	97.27				95.49	96.43	96.94	97.56
										94.43	95.64	95.9	96.75				95.26	96.08	96.93	97.43				96.12	96.55	97.19	97.17				95.71	96.62	97.49	97.02
										94.86	93.9	96.84	96.4				95.81	96.66	96.58	96.61				95.47	96.97	97.43	97.14				96.07	97.02	96.42	97.57
										95.89	96.19	96.47	93.43				94.3	96.51	97.38	97.21				96.21	96.46	97.03	97.11				95.82	96.92	97.23	97.37
										95.42	94.43	94.93	96.69				94.66	96.03	97	97.45				95.85	96.56	96.89	96.84				96.08	96.67	97.55	97.76
										93.06	95.11	96.65	96.98				93.72	95.23	96.77	97.04				95.85	97.22	97.26	97.44				96.12	96.83	97.5	97.55
										92.53	96.22	96.31	96.63				95.44	95.71	95.74	97.08				95.22	96.92	96.64	97.35				95.62	97.03	97.15	97.31
										96.06	95.31	96.79	96.42				95.12	96.26	96.81	96.89				95.78	96.86	97.29	97.32				96.09	96.7	97.41	97.37
										93.21	94.94	96.21	97.22				93.32	95.26	97.09	97.11				95.93	95.76	97.35	97.38				95.9	96.66	96.85	97.08
										92.24	95.54	95.2	96.06				95.06	95.55	96.56	96.75				94.73	96.55	97.17	96.77				95.6	95.55	97.39	97.36
										93.91	96.29	97.2	96.84				95.13	95.94	95.69	96.83				95.8	95.89	97.45	97.42				96.03	96.32	97.64	97.05
										93.25	94.84	96.45	96.88				93.36	95.93	96.87	97.01				95.8	96.24	97.12	97.25				96.06	96.95	97.04	97.37
										94.58	96.64	96.86	95.16				95.45	96.07	96.85	96.49				95.83	96.82	97.35	97.12				96.26	96.63	97.48	97.62
										95.51	95.69	96.73	96.39				95.15	95.94	97.26	97.01				95.94	96.75	97.35	97.33				95.28	96.91	96.74	97.46
										94.58	95.58	96.58	95.21				93.58	96.12	96.39	96.85				95.43	95.93	97.26	97.54				96.28	97.12	97.1	97.48
										94.77	96.23	96.26	96.63				94.14	95.99	97.11	96.83				95.78	96.85	97.31	97.63				96.19	96.28	97.25	97.32
										94.29	95.97	97.14	97.08				94.07	96.28	96.48	96.93				95.7	95.52	97.41	97.27				95.54	96.7	97.16	97.38
										93.43	96.57	95.63	96.95				95.47	95.2	96.12	96.82				95.47	96.52	96.94	97.28				95.96	96.99	97.55	97.13
										94.29	95.03	95.11	95.84				93.94	96.25	96.4	96.64				94.57	96.76	97.2	97.43				95.83	96.89	97.04	97.37
										90.32	95.59	96.57	96.81				94.71	95.49	96.86	97.42				95.94	96.36	96.26	96.82				96.39	96.61	97.65	97.53
										95.91	95.02	96.72	96.61				95.28	96.15	97.14	97.03				95.94	96.8	96.74	97.54				96.2	97.11	97.41	97.42
										94.6	95.61	96.61	95.74				94.44	95.04	96.88	96.95				95.58	96.69	97.4	97.09				95.77	95.84	97.27	97.64
										94.29	96.4	95.82	96.33				95.71	96.12	96.85	96.57				95.15	96.23	96.74	97.24				96.09	97.17	97.64	96.88
										94.87	96.48	96.1	95.52				95.34	93.39	96.06	96.64				95.89	96.39	97.23	97				96.03	96.52	97.51	97.55
										87.31	95.91	95.1	96.52				94.7	95.74	96.3	97.05				95.69	96.76	97.06	97.47				96.13	97.18	97.35	97.38
										94.58	91.74	94.94	96.9				94.91	96.06	96.75	97.05				95.73	96.02	97.29	97.39				96.12	95.63	97.48	97.59
										94.11	95.98	96.83	94.93				95.14	96.14	96.14	97.39				95.8	96.89	97.02	97.54				96.04	96.85	97.34	97.63
										94.96	95.92	96.33	96.93				94.73	96.06	97.16	97.29				95.76	96.59	97.65	97.37				95.01	97.06	97.31	97.3
										86.68	96.04	96.8	96.64				94.17	94.65	96.68	96.26				96.27	96.67	97.5	97.16				96.18	97.16	97.65	97.34
										91.71	96.63	96.6	96.3				94.48	95.77	97.17	97.2				96.11	95.61	97.2	97.5				95.98	96.94	97.15	97.61
										95.2	94.96	95.85	96.75				94.94	95.98	96.81	96.55				96.23	96.86	97.25	97.42				95.79	96.68	97.2	97.38
										92.65	95.74	96.62	93.74				94.64	95.46	97.33	96.48				96.01	96.35	96.84	97.44				95.58	96.95	96.73	97.64
										94.96	94.25	96.76	96.73				95.63	96.49	96.88	96.93				95.66	96.76	97.28	97.49				96	96.94	97.31	97.58
										94	94.47	96.44	96.69				95.3	96.29	97.12	97.06				94.93	97.05	97.47	97.14				96.34	96.56	97.57	97.22
										94.68	96.03	95.27	96.89				94.3	95.67	96.02	97.27				95.92	96.43	97.33	97.42				96.12	97.11	97.37	97.65
										95.05	95.43	96.84	96.46				95.92	95.26	96.7	97.05				95.52	96.31	97.48	97.16				95.97	96.17	97.48	97.26
										82.09	95.74	96.86	96.87				95.32	95.08	97.26	97.36				95.63	96.07	97.45	97.46				94.82	96.57	97.43	97.37
										95.43	93.55	96.25	96.91				95.07	95.91	96.53	97.25				94.78	96.49	96.79	97.46				96.29	96.8	97.32	97.58
										95.52	95.67	96.63	96.6				94.68	96.39	95.91	97.29				96.11	96.64	97.56	96.65				96.22	96.2	97.51	97.56
										94.37	96.16	97.13	96.98				95.48	96.39	96.67	97.19				95.86	96.74	97.29	97.24				96.05	97.02	97.07	97.58
										93.65	95.21	96.59	96.55				95.54	95.69	97.27	96.18				95.5	96.89	97.17	97.26				95.78	96.73	97.47	97.89
										94.06	96.22	96.78	95.98				94.73	95.67	97.09	95.88				95.47	96	97.14	96.87				96.04	96.9	97.28	97.52
										94.73	96.38	96.99	96.95				94.75	96.31	96.93	97.31				95.76	96.68	97	97.25				96.17	96.68	97.35	97.45
										95.69	95.92	96.43	97.15				94.38	95.68	96.1	97.3				95.35	96.38	97.11	97.29				95.07	96.96	97.31	97.56
										94.55	95.24	96.21	97.23				95.99	95.99	97.28	96.59				95.71	96.83	97.55	96.99				95.93	96.52	97.01	97.59
										95.14	95.07	96.52	96.43				94.85	96.18	97.02	97.2				95.9	96.99	97.44	97.44				96.1	97.22	97.09	97.19
										95.06	95.32	96.33	95.69				94.52	96.2	96.58	96.7				94.71	96.95	97.12	96.76				96.21	96.73	97.34	97.46
										90.04	94.86	96.57	97.18				95.81	96.61	96.92	96.44				95.59	96.83	97.13	97.28				95.99	96.94	97.22	97.51
										83.2	95.79	96.69	97.35				95.06	96.2	97.36	97.07				95.43	96.79	96.9	97.6				95.82	97.06	97.12	97.68
										92.5	96.49	96.57	95.53				95.78	96.3	96.62	96.99				95.73	97.04	96.97	97.37				95.95	96.31	97.1	97.64
										94.89	96.34	96.88	95.95				95.83	96.73	96.55	96.7				95.2	95.8	97.21	97.04				95.43	96.74	97.38	97.49
										93.9	95.95	96.83	97.27				95.28	95.99	96.38	97.06				94.86	96.48	97.45	97.31				96.17	96.82	97.23	97.28
										91.89	95.65	96.78	95.45				93.9	95.89	97.1	96.92				94.87	97.11	97.05	97.24				95.86	96.76	97.35	97.29
										93.7	94.81	96.08	95.67				94.83	96.82	95.77	97.07				95.65	96.17	97.12	97.18				96.24	96.44	97.1	97.45
										93.44	96.05	96.8	96.57				95.57	96.34	96.99	96.85				95.89	96.88	97.04	96.51				95.94	96.98	97.26	97.53
										94.95	93.88	95.9	96.62				93.84	94.74	97.42	96.93				95.12	96.21	96.14	96.91				95.64	97.24	97.12	97.54
										93.87	96.24	95.85	95.35				95.36	96.19	96.86	96.25				95.39	96.24	97.1	97.36				96.27	96.06	97.07	97.51
										94.81	96.53	97.15	97.09				95.31	96.61	96.92	96.26				95.34	96.61	97.3	97.27				95.9	97.1	97.39	97.56
										93.96	95.4	96.32	97.19				94.83	96.53	97.3	96.07				95.59	96.6	97.45	97.52				95.99	96.75	97.34	97.6
										93.89	96.45	96.45	96.74				95.2	95.36	97.18	97.02				95.42	96.26	97.13	97.09				96.21	96.79	97.15	97.27
										89.19	95.99	95.87	97.13				93.99	94.87	97.6	97.34				95.66	96.48	97.21	97.1				95.56	97.22	97.38	97.65
										88	96.19	95.79	93.85				93.32	96.71	96.66	97.21				95.52	96.17	97.22	97.23				96.03	96.5	97.56	97.25
										94.03	95.57	97.07	96.87				95.24	96.59	97.43	96.8				95.74	96.79	97.11	97.08				95.83	96.58	97.18	97.44
										93.12	96.36	96.58	96.68				95.88	96.47	97.3	97.17				95.67	96.43	97.24	97.47				96.36	97.29	97.58	97.6
										95.2	95.52	96.05	95.34				95.53	95.2	96.84	97.48				95.32	95.36	97.32	97.24				95.5	97.03	97.49	97.71
										93.89	96.04	96.75	96.67				95.18	96.45	96.35	97.01				94.73	96.55	96.97	97.15				95.89	97.13	97.33	97.58
										93.4	96.14	96.74	93.93				95.47	96	96.93	97.33				95.47	96.99	97.36	97.45				94.93	96.55	97.23	97.49
										94.09	96.04	96.24	96.57				94.1	95.95	96.97	96.83				96.25	96.55	97.36	96.46				95.6	96.33	96.94	97.67
										94.63	95.27	96.75	97.01				95.63	96.56	95.27	96.96				95.12	96.97	97.56	96.42				96.18	96.87	97.38	97.6
										94.35	96.21	96.68	96.75				94.1	96	97.02	96.93				95.82	96.63	97.39	96.84				95.05	96.81	97.23	97.62
										95.01	96.12	95.87	96.68				95.06	96.37	96.72	96.92				95.2	95.85	97.28	97.33				95.84	96.79	97.33	97.55
										94.39	95.65	96.08	95.43				95.1	96.37	96.94	97.02				96.05	96.69	97.26	97.4				95.8	96.8	97.32	97.28
										94.87	95.99	96.87	96.65				95.45	95.35	97.15	96.74				95.87	96.95	97.13	96.89				95.6	96.64	97.18	97.32
										95.18	94.91	97.08	97.01				94.89	95.85	97.45	97.43				95.54	96.89	97.1	97.53				96.06	97.01	97.35	97.58
										91.16	95.49	97.12	96.86				95.56	95.67	97.07	97.14				95.7	96.71	97.13	97.46				96.06	96.39	97.51	97.59
										95.37	95.8	95.66	96.45				94.97	96.4	96.76	96.82				96.05	96.19	97.63	97.3				96.33	96.92	97.13	97.39
										95.42	96.3	96.52	96.57				95.07	96.31	96.75	97.13				95.8	96.33	97.33	97.34				95.21	96.77	97.27	96.98
										92.26	96.71	96.86	96.51				95.47	96.16	97.12	97.03				95.79	96.23	97.1	97.28				95.09	95.83	97.25	96.7
										92.93	95.79	96.26	96.73				95.49	96.36	97.09	96.65				95.66	96.63	97.17	97.39				96.15	96.67	97.76	97.26
										95.5	94.94	95.39	96.73				94.26	96.05	96.56	96.97				95.02	96.53	97.48	97.39				95.83	96.92	97.27	97.74
										91.52	96.17	96.43	95.87				95.85	96.53	96.8	96.98				95.63	97.1	97.03	97.2				95.78	96.37	96.76	97.6
										94.3	94.93	96.87	96.35				94.78	95.47	96.79	96.26				95.17	95.76	97.37	97.04				96.02	96.78	96.81	96.87
										95.52	95.2	96.54	94.24				95.28	96.27	96.95	97.23				95.73	96.43	97.32	97.54				96.13	96.1	96.83	97.48
										92.59	95.81	96.04	96.03				95.35	96.72	97.4	97.35				95.14	96.94	97.12	97.33				95.71	96.7	96.93	97.29
										95.16	95.23	96.1	96.71				94.98	96.44	96.79	97.2				95.81	96.31	97.38	97.21				96.21	96.72	97.16	97.26
										92.79	95.38	96.73	96.54				95.18	96.65	97.04	96.86				96.26	95.95	97.42	96.87				95.89	96.07	97.42	97.68
										95.4	95.48	96.15	96.56				95.32	96.3	96.84	97.44				95.94	96.82	97.4	97.12				96.07	96.5	97.49	97.19
										94.35	95.21	95.89	96.55				94.46	96.39	96.69	97.3				95.96	96.76	97.32	97.44				95.77	96.64	97.03	97.25
										94.22	96.36	96.96	96.52				94.2	96.49	96.96	97.13				95.52	96.6	97.13	97.52				96.32	96.37	97.03	97.44
										94.51	95.29	94.88	96.8				95.91	96.26	97.48	97.17				95.33	96.32	97.26	97.09				95.94	97.22	97.46	97.71
										92.17	95.2	96	94.13				95.17	95.86	96.49	97.24				95.31	96.33	96.94	97.11				96.23	96.6	96.8	97.56
										94.79	95.13	96.5	96.68				94.88	96.72	96.87	97.02				95.95	96.71	96.96	97.36				95.88	96.45	97.56	97.4
										89.25	96.13	96.64	96.83				95.25	94	97.13	97.14				95.68	96.23	97.01	97.26				95.28	96.92	97.6	97.33
										91.19	95.16	96.11	96.51				94.57	96.58	96.59	97.43				95.92	96.84	97.06	97.16				96.25	97.27	97.5	97.57
										94.85	96.18	95.95	96.46				96.28	95.92	96.29	96.41				96.13	96.27	96.79	97.48				96.09	96.32	97.4	97.3
										94	95.54	95.81	96.09				94.52	96.34	96.5	97.1				95.09	95.43	96.78	97.03				95.91	96.02	96.38	97.15
										91.01	96.51	95.93	96.69				95.33	95.83	96.82	97.29				96.09	96.48	97.29	96.98				95.78	96	97.53	97.22
										95.09	96.37	96.2	96.64				95.86	96.61	96.86	96.92				95.49	96.68	96.55	97.49				96.38	97.11	97.33	97.32
										93.57	96.1	96.29	96.06				95.55	96.73	96.96	97.16				95.62	96.77	97.2	97.2				95.85	96.95	97.5	97.15
										94.2	96.31	95.79	96.2				95.65	96.35	96.22	97.22				95.83	95.34	97.13	97.32				95.68	96.37	97.55	97.27
										93.91	96.2	97.17	97.16				95.21	96.22	97.03	97.28				95.96	96.56	97.37	97.49				96.26	96.91	97.34	97.28
										93.93	96	96.34	96.9				95.13	96.37	96.62	97.22				95	96.58	96.23	97.46				96.01	96.68	97.12	97.12
										95.37	93.64	96.16	97.04				94.58	96.66	96.37	97.18				95.24	96.45	96.93	96.94				95.34	96.81	97.5	97.39
										91.8	95.93	96.36	97.35				95.28	96.57	96.93	97.06				95.4	96.73	97.41	97.39				95.76	96.74	97.4	97.42
										93.65	95.21	95.46	96.75				95.25	96.71	97.02	96.92				95.24	96.22	96.48	97.4				96.08	97.13	97.55	97.61
										87.51	96.04	96.45	95.88				95.25	95.79	96.37	97.13				95.75	96.49	97.31	97.23				96.08	97.01	97.31	97.61
										94.75	95.11	95.51	97.27				95.22	96.45	96.68	97.18				96.2	96.73	97.25	97.55				95.8	97.01	97.49	97.44
										95.51	95.89	96.4	96.29				94.28	96.33	97.01	96.77				95.49	96.55	97.13	97.42				96.03	96.65	97.58	97.31
										86.87	95.93	96.43	96.75				95.12	94.93	97.28	96.86				95.61	96.96	96.29	97.32				96.21	96.68	97.43	97.5
										94.85	96.16	96.3	97.25				95.27	96.55	96.69	97.17				95.66	96.24	97.22	97.29				95.84	96.43	97.43	97.47
										94.38	96.02	95.22	96.11				94.95	96.16	96.75	97.05				95.8	96.52	97.17	97.02				96.06	96.49	97.37	97.11
										89.4	95.66	96	96.99				94.29	96.97	97.32	97.26				95.63	96.44	97.32	97.38				96.15	97.01	97.37	97.62
										92.24	94.64	96.77	95.92				95.14	96.01	97.11	97.22				95.79	96.93	97.21	97.67				95.48	96.82	97.38	97.36
										94.33	96.35	96.46	96.24				95.09	96.12	97.23	96.65				96.33	96.3	97.2	96.85				95.89	96.89	97.5	97.43
										94.35	95.45	96.64	97.08				95.57	96.28	97.03	96.66				96.18	95.88	97.37	97.05				95.73	96.73	97.08	97.59
										94.38	96.05	96	96.8				95.29	93.83	96.52	96.96				95.5	96.95	97.34	96.77				95.86	97.04	97.37	97.9
										92.08	96.03	96.36	94.2				94.36	96.55	96.51	96.65				96.37	96.84	97.48	97.46				95.96	96.94	97.2	97.38
										92.8	95.51	96.86	95.97				94.84	96.5	96.32	96.55				96.12	96.95	97.23	97.57				96.07	96.44	97.35	97.56
										95.29	95.77	95.23	96.26				94.16	95.8	96.81	97.61				95.35	96.18	95.9	97.32				95.83	97.06	97.46	97.33
										95.53	96.23	96.73	96.09				95.37	96.52	96.16	96				95.33	96.4	97.17	97.16				96.35	96.6	97.45	97.27
										94.67	96.63	96.95	96.83				95.43	95.77	96.48	97.43				95.94	95.93	97.1	97.13				95.95	97.16	97.32	97.51
										90.69	96.69	96.42	96.69				95.48	96.01	96.31	96.92				95.54	96.95	97.18	97.08				95.87	96.97	97.17	97.19
										93.98	95.78	95.89	96.42				94.79	94.55	97.11	97.51				95.46	96.84	97.53	97.06				95.93	96.91	97.44	97.3
										89.08	96.09	97.03	97.23				95.71	95.92	96.88	97.33				95.47	95.9	97.49	97.33				95.61	96.97	97.3	97.46
										84.73	94.69	95.98	96.31				95.48	96.41	96.17	97.22				95.39	96.15	97.13	97.3				95.15	96.82	97.37	97.42
										95.05	95.96	97.11	96.81				94.87	96.63	96.96	97.32				95.86	96.97	97.26	97.12				96.05	96.89	97.55	97.46
										96.12	95.49	95.84	96.21				93.73	96.14	97.23	96.74				95.77	96.86	97.35	97.75				96.24	96.95	97.28	97.6
										88.76	95.57	94.84	96.36				94.05	96.27	97.05	97.4				95.59	96.24	97.11	97.29				95.84	96.52	97.52	97.61
										92.76	95.11	95.95	96.28				95.08	96.33	96.56	96.77				95.53	96.65	97.29	97.06				96.01	96.98	96.94	97.44
										94.37	96.2	95.7	96.86				95.36	96.26	97.43	97				95.71	96.72	97.47	97.47				95.71	96.8	97.25	97.4
										90.17	96.07	95.19	96.98				94.72	96.55	96.66	96.69				95.87	96.59	96.93	96.96				96.19	96.68	96.88	97.19
										92.72	95.7	95.8	97.24				95.32	96.03	96.72	96.51				95.69	96.15	97.11	97.14				96.26	96.87	97.47	97.46
										95.09	95.51	96.69	96.58				95.95	95.77	97.19	97.14				95.84	95.63	97.43	97.51				96.09	96.73	97.16	96.95
										95.54	96.05	96.28	95.49				93.81	96.38	96.24	97.16				95.77	97.06	97.45	96.99				96	96.86	97.32	97.69
										91.88	95.57	96.36	97.05				94.64	95.38	97.26	97.12				96.01	96.95	97.31	97.23				96.01	97.14	96.81	97.29
										95.15	96.66	95.94	96.13				94.57	96.33	96.29	96.66				95.48	96.5	97.01	97.39				96.08	96.41	96.97	97.57
[truncated: 8,827 more rows]

## Sheet: Supplementary Figure 1b
Supplementary Figure 1b
[truncated: 178 more rows]
[truncated: 11 more columns]

## Sheet: Supplementary Figure 2a
Supplementary Figure 2a
[truncated: 10,001 more rows]

[truncated: 9 more sheets: Supplementary Figure 2b, Supplementary Figure 3a, Supplementary Figure 3b, Supplementary Figure 4, Supplementary Figure 5, Supplementary Figure 6, Supplementary Figure 7, Supplementary Figure 8a, Supplementary Figure 8b]
